# Supplementary material for: Spatially resolved sampling for untargeted metabolomics: A new tool for salivomics
Source: iScience. 2021 Jun 24;24(7):102768. doi: 10.1016/j.isci.2021.102768 (PMC8271151; doi:10.1016/j.isci.2021.102768)
Supplement: Data S1. Identified and detected molecular features, related to Figures 6, 7 and 8 as well as Figure S5 and S6 — The table displays all features fulfilling our quality criteria (section 2.4) listing alignment ID, MS library match (metabolite name), m/z, retention time, MS2 spectrum, INCHKEY. Metabolite names reported are the library matches with the “highest score” between the list of metabolite candidates per feature. The score is the total score from isotope ratio similarity, accurate mass similarity, and MS2 similarity. When the highest score is below the set threshold, the score is recalculated without MS2 similarity, such features are reported as “w/o MS2:”, which refers to a lack of MS2 spectral data. Ultimately, “Unknown” features failed to satisfy the identification cut-off using the above criteria. Moreover, presence (1) or absence (0) of metabolites is reported for whole saliva (WS) and spatially resolved samples (AT, above the tongue; BT, below the tongue; CC, cheeks). Moreover, p-values are reported for both sampling types (WS vs SRS) and location (AT, BT, and CC) comparison. In the case of comparison for sample types, p-values were computed using Mann-Whitney test, whereas for location comparison Kruskal-Wallis test was used. Finally, VIP values from the PLSDA are also reported. [file mmc2.csv]

Alignment ID	Metabolite name	Identified	m/z	Rt (min)	MS^2 spectrum	INCHIKEY	AT	BT	CC	WS	Mann whitney test	VIP	Kruskal wallis test
2	2-Piperidone	Yes	100.07473	1.355	53.03754:730 54.0325:2426 54.89402:98 55.01691:498 55.04817:1677 55.05442:20877 55.8862:210 56.0491:132291 56.26281:49 56.4062:74 56.48008:49 56.52021:49 57.03253:2457 57.06967:2756 57.34167:74 58.02772:230 58.06411:545 59.03691:708 59.04879:98 65.03665:49 67.0401:424 68.02483:74 69.03308:123 71.81277:25 72.04271:2092 72.06537:266 72.07967:4278 80.04553:25 81.0567:49 82.06403:18482 83.04814:744 8…	XUWHAWMETYGRKB-UHFFFAOYSA-N	1	1	1	1	0.000319768	1.202373549	0.003095866
16	Serine	Yes	106.04805	3.356	60.04333:98 106.05008:49	MTCFGRXMJLQNBG-UHFFFAOYNA-N	1	1	1	1	0.032327746	1.308005967	0.000601801
28	Cytosine	Yes	112.0503	3.154	52.01871:613 67.02781:426 68.01245:283 69.04279:610 89.29527:42 94.03869:451 95.02346:3080 109.95789:42 112.0507:3171	OPTASPLRGRRNAP-UHFFFAOYSA-N	1	1	1	1	0.000460787	1.25756874	0.000826952
32	Uracil	Yes	113.03374	1.118	53.00028:49 68.01164:98 70.02831:2633 83.71601:42 88.53141:49 96.00697:2334 113.03339:4254	ISAKRJDGNUQOIC-UHFFFAOYSA-N	1	1	1	1	2.06E-06	1.335838411	0.000362125
35	Creatinine	Yes	114.06539	3.37	53.19362:42 57.04362:98 72.04092:49 72.04449:906 79.30511:42 86.07024:5479 87.59659:98 91.57464:49 113.71981:98 113.72729:98 114.06463:41523	DDRJAANPRJIHGJ-UHFFFAOYSA-N	1	1	1	1	0.136075714	0.864191253	0.105218771
49	5-Aminovaleric acid	Yes	118.08496	5.696	55.05354:5393 56.04926:2962 57.03163:147 59.04463:49 59.04787:1206 72.07865:49 72.08103:196 82.06038:49 83.04958:1581 96.71778:42 100.07458:578 101.05931:2778 102.06448:49 118.08206:268	JJMDCOVWQOJGCB-UHFFFAOYSA-N	1	1	1	1	0.000460787	1.456583376	0.000145699
50	Betaine	Yes	118.08544	4.87	56.04858:98 57.89458:74 58.06466:15831 59.07201:3853 59.14222:25 60.4665:25 74.05807:25 111.23484:21 117.73209:98 118.08599:11695	KWIUHFFTVRNATP-UHFFFAOYSA-N	1	1	1	1	0.942814081	0.905557506	0.017279038
56	Threonine	Yes	120.05502	3.235	56.04945:98 62.88226:42 74.05659:49 89.04591:42 107.53784:42 115.39439:49 120.0537:963	AYFVYJQAPQTCCC-UHFFFAOYNA-N	0	1	1	1	0.043044666	0.450753448	0.042395448
62	Nicotinamide	Yes	123.05508	1.217	51.02331:98 52.01549:49 53.03871:245 78.02879:49 78.03374:854 80.04951:1609 82.06297:49 95.04517:49 96.04208:147 105.04223:49 106.0279:196 123.05347:2778 123.08775:147	DFPAKSUCGFBDDF-UHFFFAOYSA-N	1	1	1	1	0.262578296	1.35350567	0.008409367
64	Nicotinic acid	Yes	124.03899	3.244	51.02332:676 52.01753:581 53.0377:5455 66.03192:147 77.79941:49 78.03378:25602 79.04094:2025 80.04953:24183 80.46358:98 80.67416:49 83.05862:616 94.0249:49 96.04073:98 103.29735:42 106.02794:3800 107.05891:196 120.69932:42 122.02406:925 123.66514:308 124.03879:76425 124.08573:147	PVNIIMVLHYAWGP-UHFFFAOYSA-N	1	1	1	1	2.06E-06	1.283857991	0.000978781
68	Taurine	Yes	126.02101	3.291	60.16715:42 63.96052:147 64.96886:1762 78.98097:98 78.98347:423 80.96333:245 84.04733:49 91.50558:42 96.99297:245 103.80908:42 108.01013:14596 108.99493:962 109.98568:49 111.35713:49 122.73732:42 126.02108:49121 126.07155:49	XOAAWQZATWQOTB-UHFFFAOYSA-N	1	1	1	1	0.056473261	1.317663381	0.000836026
70	5-Methylcytosine	Yes	126.06514	4.102	67.01396:49 97.4613:42 109.042:98 126.06693:540	LRSASMSXMSNRBT-UHFFFAOYSA-N	1	0	1	1	0.00984202	0.979427358	0.000201151
90	N-Methylproline	Yes	130.08592	4.69	52.5633:42 56.04848:422 60.20667:42 74.09779:49 77.45684:42 82.06329:147 84.07986:5787 84.71481:98 123.02264:42 130.08453:942 130.15665:196	CWLQUGTUXBXTLF-UHFFFAOYNA-N	1	1	1	1	0.232540528	1.027456377	0.019687729
97	N-Acetylputrescine	Yes	131.11662	6.105	72.08008:98 110.97523:42 114.09125:147 131.11349:49	KLZGKIDSEJWEDW-UHFFFAOYSA-N	1	1	1	1	7.69E-05	1.426039129	0.000299428
116	ADENINE	Yes	136.06056	2.531	119.03371:98 136.01952:49 136.05884:196	GFFGJBXGBJISGV-UHFFFAOYSA-N	1	0	0	1	2.03E-05	1.14861568	0.000412698
118	Adenine	Yes	136.06218	2.864	55.0263:98 62.65486:42 65.01289:273 67.02632:443 69.44222:42 72.43196:49 82.03733:49 87.61825:42 92.02348:851 94.03828:575 105.98428:42 109.04898:486 118.67497:49 119.03488:7487 120.88738:49 132.44662:42 136.05516:380 136.06007:17355 136.30434:49	GFFGJBXGBJISGV-UHFFFAOYSA-N	1	1	1	1	2.12E-08	1.361015575	0.000516631
121	Hypoxanthine	Yes	137.04538	1.883	53.00291:49 53.01212:147 55.02956:3621 56.01141:98 63.6228:42 65.01305:719 67.02763:1032 70.06658:42 79.03593:49 80.04826:49 82.03626:439 82.0388:2561 83.0202:147 92.01831:49 92.0237:1232 93.00602:147 94.03987:4450 95.02328:98 107.04872:42 110.03286:11336 111.51138:49 119.03362:20238 120.0181:1297 120.87685:49 123.61358:49 135.03:98 137.04533:82710 137.08153:187 137.0881:194 137.10455:448	FDGQSTZJBFJUBT-UHFFFAOYSA-N	1	1	1	1	0.001994725	1.74595154	0.000163632
122	Trigonelline	Yes	138.05341	4.175	78.0313:196 89.68581:42 94.06303:147 138.05519:895	WWNNZCOKKKDOPX-UHFFFAOYSA-N	1	1	1	0	0.004543783	0.307211207	0.303555823
163	4-Hydroxyquinoline	Yes	146.05833	0.804	58.65354:42 63.02037:49 77.0356:147 84.46651:42 90.0441:98 91.05335:586 101.03687:42 104.04688:98 117.05254:49 118.06238:488 120.4525:42 128.04778:147 137.22299:42 146.05617:1004	PMZDQRJGMBOQBF-UHFFFAOYSA-N	1	1	1	1	0.000264745	0.922182177	0.034076454
167	DEOXYCARNITINE	Yes	146.11714	6.424	53.36181:8 55.17173:8 58.06463:404 59.07306:106 59.90303:16 60.08038:2500 60.50361:16 60.88776:8 61.99773:8 69.03134:33 73.26107:8 84.51598:7 86.78593:41 87.04263:6324 87.3719:16 88.14177:8 89.60782:8 101.04583:8 130.06885:7 134.59354:8 142.84059:7 145.67178:25 145.67856:25 146.11635:11365	JHPNVNIEXXLNTR-UHFFFAOYSA-N	1	1	1	1	7.69E-05	1.577670068	5.06E-05
174	N-Acetyl-DL-serine	Yes	148.05952	3.355	60.04305:924 70.02666:147 76.95668:42 84.04612:98 88.03718:98 102.05045:49 106.04389:49 106.04968:1015 114.26972:42 130.04742:49	JJIHLJJYMXLCOY-UHFFFAOYNA-N	1	1	1	1	0.086080663	1.31469215	0.000844209
184	3-Methyladenine	Yes	150.07468	2.467	104.05438:42 123.0617:49 150.05817:49 150.07538:283	FSASIHFSFGAIJM-UHFFFAOYSA-N	1	1	1	1	1.49E-07	1.32111397	0.000819602
186	3-Methyladenine	Yes	150.0766	4.702	55.02854:49 57.08683:49 92.02238:42 108.0394:49 109.04927:98 119.0306:49 123.05821:49 133.05232:196 150.06979:97 150.07668:1598	FSASIHFSFGAIJM-UHFFFAOYSA-N	1	0	1	1	0.001716851	0.795249065	0.004237276
192	Guanine	Yes	152.0556	2.638	53.0131:42 80.02306:98 82.03746:49 105.03064:49 107.03555:147 109.04034:49 110.03277:394 127.75217:42 135.02989:3238 147.93642:42 152.05521:1126	UYTPUPDQBNUYGX-UHFFFAOYSA-N	0	0	1	1	0.011094606	1.263770663	0.000103543
201	Mesalazine	Yes	154.04817	3.485	51.02333:98 53.03669:196 60.56776:42 65.03799:147 67.01961:49 67.04147:196 71.26879:42 78.03379:325 80.04829:432 82.06301:49 89.41862:42 92.04799:147 94.02628:147 95.01236:98 107.71986:98 108.04379:2857 109.05221:98 110.0609:939 122.02408:98 132.08832:42 148.7459:42 152.03287:49 154.0488:16168 154.1046:49	KBOPZPXVLCULAV-UHFFFAOYSA-N	1	1	1	1	0.015581059	1.20693807	0.003332293
228	2-(4-aminotetrahydro-2H-pyran-4-yl)acetic acid	Yes	160.09645	4.81	55.01838:25 56.05059:74 58.06563:496 70.06219:25 70.06806:49 73.02668:74 73.04949:49 82.06203:49 86.05967:25 86.06097:25 88.07436:1165 97.08744:21 100.07362:74 102.05641:98 114.08989:98 121.24973:21 124.07826:49 137.03421:25 159.60106:25 159.6188:49 160.09482:10568	QRIAWCUEIMQLGG-UHFFFAOYSA-N	1	1	1	1	0.774061176	0.758714064	0.10593289
230	4-aminovaleric acid betaine	Yes	160.13177	6.205	51.30183:21 55.05476:49 60.0802:74 73.06618:49 101.05679:239 102.01369:21 116.6852:21 137.81956:25 156.29233:21 160.13194:123	RXHVPPWXTMHWGY-UHFFFAOYSA-N	1	1	1	1	0.8295698	0.793911549	0.030492951
231	5-Aminovaleric acid betaine	Yes	160.13194	6.608	53.03661:5 55.05348:168 56.11022:5 58.06207:10 59.04997:53 60.08104:193 61.07602:5 62.37505:5 63.61489:5 66.23634:5 71.52628:5 80.97971:5 83.04572:20 83.99577:5 85.45823:5 89.51019:5 90.42426:5 92.41888:5 96.85599:5 101.0579:148 105.86009:5 111.68491:5 115.88201:5 119.75188:5 122.03944:4 129.41362:5 136.61632:5 145.23552:5 150.45016:5 155.55699:5 157.3158:5 160.13161:673	CDLVFVFTRQPQFU-UHFFFAOYSA-N	1	1	1	1	0.179713772	1.449707262	8.88E-05
238	O-Acetyl-L-homoserine	Yes	162.07523	3.235	50.7918:42 56.04929:196 70.9383:42 74.05884:761 84.04224:147 85.25978:42 93.8493:42 102.05328:306 116.05617:49 116.88395:42 120.06435:245 134.07031:49 138.44356:42 160.15497:42 162.05392:49	FCXZBWSIAGGPCB-YFKPBYRVSA-N	1	1	1	1	0.067148967	1.560718904	0.000141351
253	Phenylalanine	Yes	166.08633	4.344	74.85384:42 77.03783:1035 79.05075:196 91.04908:49 91.0531:1241 93.06951:1427 97.99009:42 102.04166:49 103.05311:8063 104.04948:98 107.04558:98 109.9619:42 117.05531:98 119.07475:147 119.72253:196 120.0794:31929 120.52316:49 122.09516:49 123.31049:49 125.70563:49 131.04222:49 131.04865:561 140.63194:42 149.0592:147 160.23273:42 166.08585:350	COLNVLDHVKWLRT-UHFFFAOYNA-N	1	1	1	1	0.008728547	1.47333137	0.0002987
257	3-Methylxanthine	Yes	167.05476	1.208	55.0285:49 69.04142:49 94.03711:49 96.05307:98 102.38412:49 110.03281:98 121.04985:49 123.05656:49 124.05124:256 149.04576:196 167.05434:852	GMSNIKWWOQHZGF-UHFFFAOYSA-N	1	1	1	1	0.615046788	0.368355119	0.463462603
274	Pyridoxamine	Yes	169.09636	1.198	55.01385:49 57.04427:49 64.76624:42 70.06174:395 70.57182:42 72.04396:98 82.02718:49 82.0399:49 94.06417:49 96.05425:49 98.05961:196 109.04015:49 112.077:98 115.48293:42 128.04425:49 138.06151:42 141.1037:98 151.08981:49 152.0722:98 168.07039:49 169.07173:302 169.09364:1276	NHZMQXZHNVQTQA-UHFFFAOYSA-N	1	1	1	1	0.857653058	0.079032761	0.907354349
289	Gabapentin	Yes	172.13226	2.989	55.01796:98 56.04806:654 57.07074:196 67.05276:147 69.07045:98 72.0451:49 81.06683:49 88.03821:49 91.05574:49 95.08193:147 98.97987:49 105.37627:42 109.09884:147 112.05173:49 119.08544:98 126.1249:49 130.01981:49 137.09433:147 152.1104:42 154.1216:756 163.65431:42 172.13054:245	UGJMXCAKCUNAIE-UHFFFAOYSA-N	1	1	1	1	2.12E-08	0.312700013	0.787701267
301	Atrazine-desisopropyl	Yes	174.05693	3.184	174.07436:98	IVENSCMCQBJAKW-UHFFFAOYSA-N	1	1	1	1	0.348517706	1.459741968	0.000399064
312	Citrulline	Yes	176.1015	5.294	58.54509:42 70.06097:95 70.0645:4560 97.07766:42 113.07021:1975 114.05225:147 115.08677:305 116.06995:196 140.50587:49 156.32919:42 159.07417:1312 176.09792:49	RHGKLRLOHDJJDR-BYPYZUCNSA-N	1	1	1	1	3.83E-05	1.421260709	0.000439533
319	Cotinine	Yes	177.1015	1.667	51.0212:42 58.02776:98 70.06407:147 72.6689:42 80.04934:3952 80.68532:49 91.05173:49 96.80056:42 98.05822:1969 110.06355:42 117.05224:49 118.06361:272 120.07784:196 134.052:49 144.06442:49 146.05923:735 149.06946:147 159.08955:98 161.10342:49 177.10168:14444	UIKROCXWUNQSPJ-UHFFFAOYNA-N	1	1	1	1	0.746700837	0.342658866	0.522809063
344	Theobromine	Yes	181.0706	1.089	52.01683:49 53.01551:98 54.03401:245 55.02781:196 56.04854:2390 57.04682:196 63.5593:42 67.02915:11311 68.03698:487 69.04415:10575 70.02816:477 75.12566:42 79.02884:350 81.03204:244 81.04468:623 82.04939:196 83.0603:8058 85.03848:245 93.00646:49 93.04169:147 94.03896:1347 95.04838:385 96.05494:2891 97.03912:308 106.03129:49 107.0274:147 107.73488:147 108.05591:24622 109.03945:1787 110.07166:33939…	YAPQBXQYLJRXSA-UHFFFAOYSA-N	1	1	1	1	0.42834163	0.862256082	0.052864394
364	Phosphocholine	Yes	184.07185	4.156	56.04849:49 57.46878:42 67.38956:42 80.97252:49 86.09615:498 98.98185:147 104.10593:98 124.9922:49 125.00005:561 166.49055:49 184.06625:98 184.07007:589	YHHSONZFOIEMCP-UHFFFAOYSA-O	1	1	1	1	2.12E-08	0.619187898	0.54490552
389	Atrazine-desethyl	Yes	188.0652	5.959	188.088:98	DFWFIQKMSFGDCQ-UHFFFAOYSA-N	1	0	1	0	0.000201242	1.035701915	0.0044655
403	N-Acetylmethionine	Yes	192.06868	3.182	53.62962:42 56.04818:49 61.008:49 66.03187:42 88.96347:42 104.04963:98 133.02625:49 135.05437:42 144.06128:98 146.02553:49 150.05585:98 185.47496:42 192.08162:98	XUYPXLNMDZIRQH-UHFFFAOYNA-N	1	1	1	1	0.262578296	1.633017375	0.000168575
415	2-(methyl(2H-pyrazolo[3,4-d]pyrimidin-4-yl)amino)ethanol	Yes	194.10165	1.972	54.21072:42 67.03949:42 79.03007:42 105.98064:42 128.57819:42 149.04294:49 152.05069:49 176.05736:49 181.73729:42 194.10284:1359	MRRQSPRCJKZSOG-UHFFFAOYSA-N	1	1	1	1	6.37E-07	0.92847223	0.021474071
423	Caffeine	Yes	195.08763	0.981	53.01128:49 53.0123:98 55.04018:98 56.04735:309 57.04243:147 64.0248:42 67.02901:196 68.03568:147 69.04285:3581 70.02685:98 81.04329:491 82.05436:245 83.05889:3076 90.2364:42 93.04157:147 95.06196:147 96.06583:98 97.03623:196 103.81663:42 107.04473:98 108.05434:971 109.03788:1249 109.06135:334 110.07008:13258 111.05386:685 114.7466:42 120.05699:98 121.06268:49 122.06947:1079 123.03989:2663 124.08…	RYYVLZVUVIJVGH-UHFFFAOYSA-N	1	1	1	1	0.8295698	0.219286666	0.987275018
435	Pyrrolo[1,2-a]pyrazine-1,4-dione, hexahydro-3-(1-methylethyl)-	Yes	197.12617	1.156	55.05489:98 70.05987:49 70.06457:1256 72.07783:147 72.08737:98 81.02692:49 93.06738:49 98.05606:49 98.05885:147 100.07366:245 124.10961:330 137.0688:49 137.09184:49 141.1346:98 143.77873:42 152.10431:49 153.06218:98 165.06358:42 169.13303:418 179.02969:49 180.10081:49 194.17905:42 197.1265:1255	XLUAWXQORJEMBD-UHFFFAOYSA-N	1	1	1	1	0.517495545	0.260026483	0.506472631
438	3-propan-2-yl-2,3,6,7,8,8a-hexahydropyrrolo[1,2-a]pyrazine-1,4-dione	Yes	197.12747	1.017	55.05455:367 57.02099:49 70.06419:2583 72.07983:1703 80.99995:42 91.05054:49 96.07644:42 98.05977:922 100.07178:245 105.06664:49 109.07702:49 110.0593:98 112.02515:98 119.04732:49 124.10439:48 124.11064:3019 126.0762:147 132.06715:98 133.08456:42 136.1127:98 138.04198:49 141.12901:49 141.13902:466 152.07944:49 153.06505:147 154.07126:2416 166.71851:42 169.13055:1385 177.84306:42 180.10014:98 193.…	XLUAWXQORJEMBD-UHFFFAOYSA-N	1	1	1	1	0.541142055	0.277569997	0.816047407
454	Dictamnine	Yes	200.06755	5.819	134.83397:42 140.98709:49 200.06155:49 200.0675:245	WIONIXOBNMDJFJ-UHFFFAOYSA-N	1	1	1	1	0.348517706	1.672467277	0.000252548
483	N6-(DELTA2-ISOPENTENYL)-ADENINE	Yes	204.1218	1.424	69.06715:49 84.04352:49 85.01218:42 98.12666:49 106.15384:42 119.03059:49 126.05585:98 133.04422:42 136.06042:459 138.0537:98 143.02635:49 148.05621:49 150.23676:42 202.07581:42 204.12389:98	HYVABZIGRDEKCD-UHFFFAOYSA-N	1	1	1	1	2.32E-05	1.424907462	0.000191382
484	Acetylcarnitine	Yes	204.12204	5.623	59.06979:49 60.07817:147 60.08144:245 85.02422:145 85.02811:1716 86.12883:49 144.09738:49 145.05003:196 204.1185:337	RDHQFKQIGNGIED-UHFFFAOYNA-O	1	1	1	1	1	1.558923808	0.000218711
495	N-Acetylphenylalanine	Yes	208.09608	3.122	56.38187:49 73.84469:42 77.03645:196 79.05186:147 91.05026:49 93.06528:49 93.06799:361 98.17218:42 102.04433:98 103.05294:4533 107.04832:196 116.05264:42 118.06497:147 119.7208:304 120.07922:53607 120.79301:98 121.14529:98 122.31083:98 122.83029:49 124.31852:49 126.93064:49 131.04845:613 147.05054:49 149.05556:398 162.08899:2911 164.7522:49 166.0838:4924 166.11639:95 168.4548:49 190.09259:147 208…	CBQJSKKFNMDLON-UHFFFAOYNA-N	1	1	1	1	0.179713772	1.669051981	0.000475195
555	Propionylcarnitine	Yes	218.1375	5.467	57.03176:49 82.72874:42 85.02652:1013 147.82214:42 159.06519:98 209.97154:42 218.13899:245	UFAHZIUFPNSHSL-UHFFFAOYNA-N	1	1	1	1	0.774061176	1.58884779	0.000409676
563	D-(+)-Pantothenic acid	Yes	220.11658	3.515	53.62784:42 56.01165:42 57.07114:147 67.0532:49 70.02686:196 72.04317:714 74.73883:42 83.05119:49 85.06294:196 87.08173:49 90.05496:2360 95.04135:49 98.01977:98 98.02534:295 103.07071:49 112.07458:49 116.02761:49 116.03366:245 124.0625:49 124.07346:723 126.48702:42 142.08728:245 156.10101:98 161.31276:42 174.11266:98 180.80823:42 184.09471:547 199.15306:42 202.10593:1107 216.00121:42 220.11478:14…	GHOKWGTUZJEAQD-ZETCQYMHSA-N	1	1	1	1	0.073053903	1.437740124	0.000186324
568	N-Acetyl-D-glucosamine	Yes	222.09485	2.218	53.03676:318 54.03275:49 55.01611:123 56.04831:279 57.03491:49 60.0431:719 61.02899:289 65.03694:25 67.03925:25 68.05063:123 69.03222:424 70.06317:147 71.04728:74 72.04183:123 73.03009:49 78.03761:25 80.04839:251 81.03302:953 82.02748:98 83.01265:169 83.04721:74 84.04362:4005 85.02783:74 86.05817:74 88.03725:49 96.04362:2854 97.02635:890 98.0586:1528 99.04458:316 100.03689:123 101.02144:123 102.0…	OVRNDRQMDRJTHS-RTRLPJTCSA-N	1	1	1	1	3.83E-05	1.141192265	0.006770231
581	3-(4-hydroxyphenyl)-1-phenyl-2-propen-1-one	Yes	225.0968	2.049	225.04845:49	PWWCDTYUYPOAIU-DHZHZOJOSA-N	1	1	1	1	2.12E-08	0.826464268	0.021214202
596	2'-Deoxycytidine	Yes	228.09787	3.102	67.03253:49 69.04291:98 73.02426:49 84.04379:49 90.011:42 94.04153:245 95.0222:319 99.04192:147 105.14334:42 109.09794:49 112.04932:19633 113.07773:98 113.46645:49 117.05737:196 135.11354:42 160.74052:42 165.02904:147 181.12947:49 208.99173:42 211.03976:98 228.09744:98	CKTSBUTUHBMZGZ-SHYZEUOFSA-N	1	0	0	1	0.000319759	0.8128081	0.001006704
601	Ergothioneine	Yes	230.09624	3.296	53.03795:49 56.04847:196 58.9931:98 60.08028:3523 63.08078:42 67.04056:328 68.04731:994 69.05689:1831 72.07896:98 83.05889:147 84.98524:98 86.0049:485 93.04018:49 93.04289:147 94.05106:245 96.04238:98 100.02016:2016 113.01649:49 115.02957:98 125.0157:98 127.03272:36181 136.0869:147 143.0266:916 145.72054:49 153.00986:196 167.08374:98 170.04387:147 186.10156:3869 193.65454:42 197.06117:196 212.086…	SSISHJJTAXXQAX-UHFFFAOYNA-N	1	1	1	1	0.067148967	1.187005346	0.003556818
608	Butyryl carnitine	Yes	232.15231	5.317	56.1935:42 79.68545:42 85.0277:2164 173.06831:49 173.07939:465 229.61856:42 232.1523:1047	LRCNOZRCYBNMEP-UHFFFAOYNA-N	1	1	1	1	0.8295698	1.570723437	0.000494966
636	securinine	Yes	240.10068	4.543	100.10984:98 112.01636:49 123.03326:42 127.05146:49 133.07661:49 141.06577:49 149.97169:42 152.05536:49 157.06587:147 160.03757:49 167.07077:98 168.07642:98 179.09126:42 186.82643:42 194.09441:98 196.11353:245 212.06534:49 212.0674:147 225.10295:42 240.10287:6046	SWZMSZQQJRKFBP-DMDPSCGWSA-N	1	1	1	1	0.387222094	1.145596415	0.003746809
658	Cytidine	Yes	244.09175	2.879	62.05796:25 69.04352:49 82.06394:21 91.05026:21 95.02293:74 111.02937:25 112.04862:5437 113.02026:25 130.85715:21 138.00528:25 171.08322:25 188.06818:21 205.09163:21 223.07909:21 226.17619:25 243.99225:25 244.08882:49	UHDGCWIWMRVCDJ-XVFCMESISA-N	1	1	1	1	3.00E-05	1.075827868	0.015953497
666	Uridine	Yes	245.07568	1.118	53.00304:42 55.01719:366 57.03283:291 59.05017:98 69.03224:196 70.02792:858 73.02891:452 85.02396:147 95.01794:49 96.00645:1021 103.03493:49 112.69101:98 113.03426:16935 113.45435:98 114.03266:49 115.03545:331 133.04431:196 151.0265:49 223.89275:42 231.05818:42 242.50555:49	DRTQHJPVMGBUCF-XVFCMESISA-N	1	1	1	1	4.08E-06	1.352528779	0.000470546
676	columbianetin	Yes	247.09047	4.48	57.46846:49 69.03321:49 85.44652:42 88.04096:98 93.4603:42 97.02606:98 107.93992:42 111.05476:49 115.03812:49 133.05203:49 157.05495:49 229.08224:49 241.71138:42 247.08972:1119	YRAQEMCYCSSHJG-NSHDSACASA-N	1	1	1	1	0.517495545	1.339966091	0.000497517
680	Harmine hydrochloride	Yes	249.07706	5.948	101.2533:42 238.01805:49 249.04886:49 249.07768:290	VNPLYCKZIUTKJM-UHFFFAOYSA-N	1	0	1	0	0.000133893	0.794878871	0.355461236
691	cordycepin	Yes	252.10869	2.531	65.3601:42 71.04478:49 81.03161:49 94.75642:42 102.99628:49 117.0525:331 123.07529:98 133.61676:42 136.06036:7851 137.98102:49 146.08334:49 252.09941:49 252.10609:678	OFEZSBMBBKLLBJ-BAJZRUMYSA-N	1	1	1	1	1.02E-05	1.904915956	3.56E-05
703	Daidzein	Yes	255.06409	0.776	55.01629:245 59.00714:42 65.03826:245 67.05209:49 68.9974:196 77.83813:42 90.04705:49 91.05096:850 102.04366:49 105.0311:98 111.08198:42 119.04935:443 121.02711:329 124.38832:42 126.04517:98 128.06091:822 129.06918:670 131.04614:196 133.0284:656 134.03973:196 137.02274:4962 139.05284:98 141.06783:196 142.04727:49 143.08386:245 145.02792:781 149.01369:49 149.02225:245 151.05444:245 152.06097:694 1…	ZQSIJRDFPHDXIC-UHFFFAOYSA-N	0	0	0	0	0.423520045	0.05094141	0.948454253
717	sn-Glycero-3-phosphocholine	Yes	258.10803	5.929	56.67142:42 60.07885:98 66.56715:42 86.0918:49 86.09441:360 98.98279:245 104.1069:3538 124.99796:902 166.05702:49 166.06245:378 184.06754:98 184.07133:196 227.3338:42 258.10995:1187	SUHOQUVVVLNYQR-MRVPVSSYSA-O	1	1	1	1	0.006820434	1.716190982	7.65E-05
718	3'-O-Methylcytidine	Yes	258.10818	2.585	57.03263:49 72.08099:98 87.00273:49 94.04385:49 95.02317:147 111.71309:49 112.0489:5404 115.57671:49 176.8907:42 180.07179:42 191.11511:42 223.12573:49 258.05356:49	RZJCFLSPBDUNDH-UHFFFAOYNA-N	1	1	1	1	0.00038469	1.253181171	0.004519515
734	2-(4-oxoquinazolin-3(4H)-yl)ethyl isobutyrate	Yes	261.1275	1.385	110.66926:21 113.03449:49 115.04622:25 154.12065:49 177.48416:21 183.0804:25 201.06302:25 216.66885:21 243.07288:25 261.12811:2600	DXZNCVRUZDRWLR-UHFFFAOYSA-N	1	1	1	0	0.008728547	0.538805539	0.345030184
743	Thiamine	Yes	265.11304	6.982	54.03263:14 61.89119:7 66.41143:7 69.42716:7 76.51114:7 79.98038:7 81.04425:35 84.47288:7 86.42983:7 89.68446:7 94.4681:7 99.46008:7 102.7213:7 104.02103:7 106.28265:7 112.02375:7 120.40776:6 122.06902:703 123.18909:7 126.03529:14 128.8821:7 142.71565:6 144.04622:230 168.4864:7 177.14886:7 178.5746:6 190.97557:7 196.14104:7 203.31578:6 208.76619:7 228.40292:7 232.43103:7 235.13957:7 245.65048:6 2…	JZRWCGZRTZMZEH-UHFFFAOYSA-N	1	1	1	1	0.000118628	1.087358789	0.01651121
759	Genistein	Yes	271.05933	0.736	65.0371:294 67.0164:196 67.29154:42 68.99854:289 91.0536:1814 103.04937:49 107.04613:147 109.02756:98 109.10532:49 115.04919:49 115.05372:450 117.06805:147 119.04775:1063 121.02705:933 125.02204:98 127.05019:98 128.06244:147 131.04768:387 131.09593:49 135.04341:147 137.02103:196 139.05276:98 140.06509:98 141.06776:1103 144.05334:147 145.02785:1527 145.06339:147 147.04294:344 147.08041:196 149.020…	TZBJGXHYKVUXJN-UHFFFAOYSA-N	1	0	0	0	0.162767619	0.84128813	0.146849922
796	Hexaethylene glycol	Yes	283.17419	1.553	55.03164:49 73.06358:98 87.04214:49 89.05896:9376 90.16405:49 93.08326:49 101.058:42 107.07053:49 115.04887:49 131.10364:42 133.08632:6193 134.49673:49 137.04205:98 149.11273:42 151.09372:98 175.09256:49 177.1115:1806 195.11148:49 195.12326:265 218.17018:42 221.13496:147 239.14606:442 265.15887:49 283.11273:49 283.17657:4204	IIRDTKBZINWQAW-UHFFFAOYSA-N	1	1	1	1	0.47180043	0.634806833	0.039988801
798	Guanosine	Yes	284.09753	2.64	55.01601:49 57.0295:49 61.02668:42 72.04648:49 82.03753:49 94.84397:42 97.02758:98 109.0463:98 110.03138:963 115.03529:49 118.08067:49 126.05107:49 133.05228:49 134.04582:147 135.02837:4476 136.06038:196 137.04533:484 141.03735:49 143.9198:42 151.59315:98 152.05533:41608 153.08604:98 154.34703:49 155.69557:49 156.85638:49 163.04427:49 196.0289:49 207.04849:49 217.40723:42 241.0921:42 249.06622:14…	NYHBQMYGNKIUIF-UUOKFMHZSA-N	1	1	1	1	0.006008756	1.531610613	6.50E-05
809	Piperine	Yes	286.14142	0.79	69.06838:147 84.08091:196 86.09721:245 103.05051:98 108.05108:49 112.07435:520 115.05341:2177 117.06926:49 121.06382:49 124.30019:42 134.09299:49 135.04305:3227 137.09959:49 140.48399:42 143.0498:1759 150.09035:49 151.09885:147 155.40118:42 157.101:98 164.32387:42 171.0415:792 173.0592:1182 174.06044:98 185.0945:147 198.19237:42 200.44937:98 201.05246:11647 202.65915:98 208.31972:49 215.10776:98 …	MXXWOMGUGJBKIW-UHFFFAOYSA-N	1	1	1	1	0.003534166	0.314183372	0.632964292
824	inosine	Yes	291.07288	1.954	59.09976:42 78.14556:42 131.05388:42 158.06404:49 159.02629:938 183.0649:49 198.44986:49 291.05557:49 291.06757:379	UGQMRVRMYYASKQ-KQYNXXCUSA-N	0	0	0	1	0.005135859	0.84518949	0.00073818
832	N-Acetylmuramic Acid	Yes	294.11414	3.433	80.27215:42 126.05582:98 138.04871:49 138.05367:691 141.85269:42 144.06479:147 168.06183:49 186.07063:98 224.08186:42	MNLRQHMNZILYPY-MDMHTWEWSA-N	1	1	1	1	0.008728547	1.147044757	0.00155712
845	1-Methylguanosine	Yes	298.11304	2.205	63.34649:42 86.09995:49 91.08434:42 109.04802:98 110.03311:147 135.02704:289 149.0273:49 149.04616:904 152.05568:1441 163.905:42 166.07211:9851 167.01665:49 168.09134:49 170.1539:49 245.06349:42 298.0914:49	UTAIYTHAJQNQDW-UHFFFAOYNA-N	1	1	1	1	0.001994725	1.539597635	0.000605503
867	Miltirone	Yes	305.15384	1.547	134.37816:49 194.30237:42 200.08421:49 279.98541:42 305.04654:49 305.15448:949	FEFAIBOZOKSLJR-UHFFFAOYSA-N	1	1	1	1	0.232540528	0.606356767	0.108524511
868	Cytidine-3',5'-cyclicmonophosphate	Yes	306.04785	3.568	63.8349:42 92.70164:42 112.04927:5561 144.61189:42 173.46643:42 178.06096:245 184.34079:42 201.06294:49 221.59935:42 292.37552:42 306.04575:508	WCPTXJJVVDAEMW-XVFCMESISA-N	1	1	1	1	0.387222094	1.840010452	0.00016341
900	Decanoyl-L-carnitine	Yes	316.24805	4.784	78.61292:42 85.02618:196 142.07651:42 149.04875:49 155.14163:49 207.5554:42 257.13077:49 316.24789:1103	LZOSYCMHQXPBFU-UHFFFAOYSA-N	1	1	1	1	0.278522907	1.559214452	0.001769867
960	CocamidopropylBetaine	Yes	343.29443	4.259	55.05271:245 57.06898:3250 58.06449:1016 64.59711:42 67.05202:279 69.06853:98 71.08411:1034 78.67316:42 81.06854:656 83.08446:978 85.1005:1500 95.08517:1859 97.09982:276 99.116:625 104.07003:147 107.07805:42 109.09938:4113 113.13:196 123.11143:146 123.1161:1088 161.1255:42 165.16086:620 183.17339:11282 184.79305:98 209.38602:42 212.20268:147 239.50706:1069 240.07266:196 240.19891:209 240.23158:12…	MRUAUOIMASANKQ-UHFFFAOYSA-N	1	1	1	1	0.047198058	0.452801349	0.677809578
965	Guanosine-3',5'-cyclic monophosphate	Yes	346.05243	3.441	88.52561:42 98.98166:49 108.04096:42 128.21809:42 135.02692:522 147.38705:42 152.05553:3261 202.076:42 243.09677:49 314.50323:42 346.04437:49 346.04959:395 346.11493:98	ZOOGRGPOEVQQDX-UUOKFMHZSA-N	1	1	1	1	1	1.808006493	9.23E-05
973	(E)-4-[(1R,2S,3S,4R,8aS)-2,3,4-trihydroxy-2,5,5,8a-tetramethyl-3,4,4a,6,7,8-hexahydro-1H-naphthalen-1-yl]but-3-en-2-one	Yes	349.18408	1.785	86.23695:42 126.9837:42 349.06421:49 349.18494:3910	GUVJPXABQYFWPD-GSZDNMEJSA-N	1	1	1	1	0.541142055	0.53374738	0.141348108
993	Cortisone	Yes	361.19641	0.816	95.08116:49 105.06853:196 107.08398:196 109.06429:98 115.07789:49 119.08154:49 119.09074:49 121.06266:285 123.08039:98 128.06091:98 130.08463:49 133.10294:49 135.07777:196 139.07603:98 143.08723:147 145.09898:196 147.07878:245 155.09187:49 159.07977:98 163.11111:2690 173.09488:147 175.10602:98 179.08043:49 181.10706:49 185.09319:147 187.10733:98 191.10422:98 195.11784:98 197.12846:98 199.10974:14…	MFYSYFVPBJMHGN-ZPOLXVRWSA-N	1	1	1	1	0.16796961	0.424354142	0.664733275
999	HYDROCORTISONE	Yes	363.21512	0.998	55.51834:16 73.91138:14 77.43304:14 83.04578:33 90.4564:16 93.06833:33 97.06355:49 99.98895:14 105.0667:49 107.08504:33 114.41235:14 119.08265:33 121.06223:112 123.0784:33 126.14097:14 131.08429:33 133.09763:49 135.08058:49 139.07558:16 142.07863:16 143.0834:49 145.09851:65 147.0766:65 151.09714:16 153.08601:33 155.07564:16 155.08789:16 159.11472:49 161.09845:49 163.10881:855 165.07028:16 168.076…	JYGXADMDTFJGBT-VWUMJDOOSA-N	1	1	1	1	0.086080663	0.4607416	0.164873071
1003	Melibiose	Yes	365.10468	3.031	119.08633:42 135.22171:42 179.03377:42 185.04192:795 203.04233:96 203.05234:1976 204.63283:49 232.06163:49 263.69791:42 283.35736:42 291.80954:49 330.37738:42 347.09665:49 359.97287:42 363.99002:49 365.1058:7163	DLRVVLDZNNYCBX-ZZFZYMBESA-N	1	1	1	0	0.056473261	1.478614405	0.000412122
1027	(-)-Riboflavin	Yes	377.14478	1.824	61.0247:49 63.313:42 69.03115:98 91.17957:42 99.04185:49 115.47591:42 169.66667:42 172.08513:313 192.06258:42 194.08482:49 198.07607:49 206.09976:42 219.13216:42 226.06105:49 240.90697:42 243.08575:3287 247.11266:49 254.09543:42 306.85449:42 341.11755:98 359.12991:196 377.12811:138 377.14175:7851	AUNGANRZJHBGPY-SCRDCRAPSA-N	1	1	1	1	7.69E-05	1.448387457	0.000318998
1051	Glabrol	Yes	393.20908	2.04	84.0435:42 110.37353:42 133.07335:49 133.08307:147 144.95306:42 172.67142:42 191.38931:42 216.08359:49 218.48567:42 240.0876:42 283.17651:42 329.08023:42 357.21021:42 371.21228:98 375.2316:49 388.24661:42 392.00635:49 393.06677:98 393.20883:12739 393.28961:49	CUFAXDWQDQQKFF-UHFFFAOYSA-N	1	1	1	1	0.728526061	0.368071574	0.481898957
1066	Palmitoylcarnitine	Yes	400.33875	4.572	60.07677:49 60.08004:196 71.08509:98 83.08425:42 85.02774:2732 90.546:42 109.09917:49 123.11433:49 144.09857:98 147.85291:42 198.88737:49 221.22487:49 234.77577:42 239.23955:245 276.01004:42 297.29105:49 337.88715:42 341.26801:919 358.81052:49 394.47751:42 399.10028:49 400.3389:16774	XOMRRQXKHMYMOC-NRFANRHFSA-N	0	0	1	1	9.04E-06	0.653976572	0.096994739
1084	tomatidine	Yes	416.34869	4.572	321.08719:42 355.3811:42 412.49982:42 415.07166:49 416.34912:4921	XYNPYHXGMWJBLV-JYAGXCGRSA-N	1	1	1	1	0.59606251	0.685069764	0.137262542
1111	(7,8-dimethoxy-2,2,3-trimethyl-2,3-dihydro-1H-benzo[d]azepin-4-yl)(3,4-dimethoxyphenyl)methanone	Yes	434.18582	6.819	68.05305:20 70.06093:10 70.06328:91 72.0801:275 75.09019:20 84.08237:29 89.10958:20 98.09904:29 99.05446:29 100.07352:29 101.10627:20 107.99289:49 110.09501:57 112.11176:125 123.05531:20 127.08177:39 127.08652:474 129.13766:112 139.08415:29 141.10271:39 144.00941:29 146.02422:49 146.16684:58 150.00117:20 151.08189:29 151.08534:100 153.10196:39 155.11618:29 159.05655:81 161.07201:20 167.06557:20 1…	IINUIABWYMTUJM-UHFFFAOYSA-N	1	0	1	1	1.26E-05	1.426163121	0.000374196
1183	LPC 16:0	Yes	496.33841	4.663	56.04747:49 57.07014:98 58.0678:49 60.08251:349 71.07237:147 86.09229:146 86.09489:1361 92.12112:42 98.9833:98 104.10599:24086 104.55224:49 105.74498:49 108.14783:49 123.1178:42 125.00011:1971 155.83452:42 163.01422:147 166.06133:480 171.763:49 181.02574:42 184.07397:58801 184.8486:98 185.90631:98 187.00739:49 189.77235:98 193.46906:42 199.03438:98 240.09026:49 257.24942:49 258.10632:876 265.6605…	ASWBNKHCZGQVJV-UHFFFAOYNA-N	1	1	1	1	2.12E-08	0.492138211	0.355260983
0	Unknown	No	100.04939	3.237	51.77756:42 56.04809:49 83.48403:49 92.46336:42 100.07588:415	null	1	1	1	1	0.262578296	0.880397258	0.035420726
1	Unknown	No	100.0744	5.692		null	1	0	1	1	0.000319768	1.386502838	0.000111684
3	Unknown	No	101.05914	5.692		null	1	1	1	1	0.000774288	1.452421332	0.000145699
4	Unknown	No	102.05327	4.379		null	1	1	1	1	0.00038469	1.06116278	0.219715428
6	Unknown	No	103.04909	2.945	52.15248:42	null	1	1	1	1	0.000774288	0.983459562	0.107124215
11	Unknown	No	105.03226	2.865	57.19093:25	null	1	1	1	1	0.146163082	0.334815446	0.50651831
13	Unknown	No	105.03532	1.1		null	1	1	1	1	0.942814081	0.766477091	0.156752929
18	Unknown	No	106.08535	5.493		null	1	1	1	0	9.04E-06	0.59838308	0.180417447
21	Unknown	No	108.01012	3.288	51.38731:42 54.03275:98 68.03438:49 81.04182:49 106.09307:42 108.05255:147	null	1	1	1	1	0.093235863	1.224270737	0.002192824
24	Unknown	No	110.00589	3.286		null	1	1	1	1	0.086080663	1.3012672	0.001015467
29	Unknown	No	112.05039	2.88	52.01778:434 67.02563:147 67.02678:501 68.01257:245 69.04524:274 71.0226:49 85.94893:42 94.04021:559 95.02362:1947 112.0509:3238	null	1	1	1	1	3.00E-05	1.194199613	0.005126364
31	Unknown	No	112.9984	3.421	59.31712:42 109.8725:42	null	0	0	0	1	1.94E-05	0.910972426	0.007470167
34	Unknown	No	113.72507	3.369	71.15265:42 86.07114:98 104.30931:42 114.06409:689	null	1	1	1	1	0.156790267	1.045762308	0.060741
36	Unknown	No	114.08903	2.032	113.04601:42 114.08946:98	null	1	1	1	1	0.971389376	0.328324965	0.629094355
38	Unknown	No	114.0896	6.105	94.18002:49	null	1	0	1	1	0.000319768	1.192020399	0.00044822
39	Unknown	No	115.04868	1.216	110.55213:42	null	1	1	0	1	0.10084108	0.564911199	0.068395415
45	Unknown	No	117.10106	2.1	55.05674:196 62.79638:42 72.07993:362 95.41811:42	null	1	1	1	1	0.001260525	1.506052612	0.000390097
46	Unknown	No	117.73002	4.868	52.93036:10 57.87499:12 58.0643:6323 59.07273:2372 59.86899:12 74.05763:12 91.95097:12 98.48881:12 115.27503:10 118.0853:6895	null	1	1	1	1	0.517495545	1.193196375	0.002136601
48	Unknown	No	118.08361	1.356	67.43215:42 72.04195:49 76.0758:147 84.94637:49 98.60342:42 100.07357:147 111.99138:42 117.57628:49	null	1	1	1	1	2.12E-08	0.255176196	0.695143928
52	Unknown	No	119.03208	1.878	89.27547:42 111.78185:42 119.03701:147	null	1	1	1	1	0.001260525	1.695993002	0.000338624
53	Unknown	No	119.03529	2.86	60.04079:25 76.36987:21 88.5347:21 107.57109:21 119.02896:25	null	1	1	1	1	2.12E-08	0.920003733	0.004266034
57	Unknown	No	120.07934	4.345	73.72919:42 77.0405:98 80.24324:42 103.05477:49 120.05502:98 120.07811:147	null	1	1	1	1	0.013932678	1.420555575	0.000732354
66	Unknown	No	125.10671	2.424	62.3442:42 66.03092:49 79.05232:42 84.06425:98 87.29413:42 97.07342:98 104.53764:49 104.5477:49 119.66454:42 125.06898:332 125.08783:146 125.10668:265	null	1	1	1	1	0.692923021	0.475917308	0.311206693
67	Unknown	No	125.64457	3.288	64.9664:147 76.65228:42 86.13336:42 108.00543:241 108.01128:2576 126.01283:47 126.02071:4405	null	1	1	1	1	0.026482336	1.310202246	0.000844895
69	Unknown	No	126.05446	2.213	119.70427:42	null	1	1	1	1	1.78E-05	0.990586236	0.014976115
71	Unknown	No	126.0907	2.426	53.15039:42 68.04716:49 70.06318:98 93.02921:42 124.73775:42 126.08913:324	null	1	1	1	1	0.746700837	0.475213692	0.375420784
75	Unknown	No	127.12241	6.294	52.03489:7 55.0516:7 55.05473:21 56.04625:7 58.06442:71 67.04504:7 67.04619:7 68.04951:28 70.06556:21 82.05296:7 84.0797:523 85.07579:67 88.9054:7 110.06837:28 113.91869:7 125.76907:6 127.12125:62	null	1	1	1	1	0.004050528	1.271899854	0.002076007
76	Unknown	No	128.01767	3.288	53.03984:49 66.96333:98 82.06561:42 96.45286:42 106.23637:42 110.0108:147 123.78235:42 128.01602:504	null	1	1	1	1	0.156790267	1.247992687	0.001605607
78	Unknown	No	128.06976	4.393	52.99278:42 56.81127:42 57.35043:42 68.764:42 70.06784:42 70.22197:42 71.54663:42 76.52721:42 77.0134:42 86.33461:42 86.60371:42 89.79366:42 90.59682:42 93.41432:42 96.04766:42 96.17299:42 104.51169:42 108.26001:42 112.4718:42 113.53955:42 114.28472:42 117.38108:42 122.04269:42	null	1	1	1	0	0.565296599	0.9780018	0.007931995
81	Unknown	No	129.0638	5.242	51.64658:42 80.43106:42	null	1	1	1	1	0.312277265	1.009467011	0.022784932
82	Unknown	No	129.06526	1.555	56.04959:245 76.63078:42 82.05064:49 84.04259:1494 129.06287:49	null	1	1	1	1	0.093235863	1.129130242	0.003551049
84	Unknown	No	129.13718	1.72	106.16695:42 124.49771:42 129.0593:49	null	0	1	1	1	0.47180043	0.496346576	0.588055267
86	Unknown	No	130.06154	2.947	57.04316:98 60.04503:98 71.05173:49 120.48923:42 130.05989:147	null	1	1	1	1	0.023905264	1.002364066	0.014057343
92	Unknown	No	131.04414	3.994	91.05622:42	null	1	1	1	1	9.04E-06	1.420928626	0.000466281
95	Unknown	No	131.11609	2.294	65.82442:21 73.82214:21	null	1	1	1	1	0.043044666	1.235402798	0.001679213
96	Unknown	No	131.11659	1.946	57.09346:49 70.02692:49 86.09229:49 86.0975:196 127.937:42	null	1	1	1	1	7.69E-05	1.333905425	0.001295914
99	w/o MS2:4-Hydroxyproline	No	132.06261	3.48	57.82821:42 83.98457:42 90.04969:147 90.05236:571 125.95211:42	PMMYEEVYMWASQN-DMTCNVIQSA-N	1	1	1	1	0.204938345	1.310875692	0.001100436
104	w/o MS2:TRANS-CINNAMALDEHYDE	No	133.07188	2.744	57.79298:42 61.04015:37692 61.40287:49 62.88235:49 67.75331:42 73.03868:1066 78.93262:42 90.06569:265 125.46539:42	KJPRLNWUNMBNBZ-UHFFFAOYSA-N	1	1	1	1	1.78E-05	0.845720604	0.05756745
105	Unknown	No	133.08443	1.382	72.0414:25 75.74844:25 133.05821:25	null	1	1	1	0	0.00984202	0.608325132	0.181789436
112	Unknown	No	135.65283	2.86	65.01451:49 67.02567:49 82.04045:49 86.63409:42 92.0214:196 106.86319:42 109.04821:49 119.03409:1155 135.64171:49 136.05923:3136	null	1	1	1	1	9.04E-06	1.352729776	0.000667283
113	w/o MS2:2-Benzoxazolinone	No	136.03876	1.861	53.03866:245 62.1312:42 78.03243:49 78.03368:49 80.04943:245 84.04082:49 84.04855:98 91.05318:245 92.0492:1177 95.01085:98 108.04507:532 110.03273:147 115.05928:42 119.03809:98 136.01762:48 136.03893:1691	ASSKVPFEZFQQNQ-UHFFFAOYSA-N	1	1	1	1	0.387222094	0.251262063	0.693766042
115	Unknown	No	136.04816	3.371	50.87492:25 83.61254:25 92.05461:21 102.20644:25 108.05092:25 119.03194:49 130.76907:25 130.77069:25 136.02086:49 136.06018:290	null	1	1	1	1	0.719644737	1.327336937	0.02897285
117	Unknown	No	136.06056	2.267	83.08987:25 89.35542:21 109.00736:25 114.20129:21 119.03281:375 136.01859:74 136.05954:623	null	1	1	1	1	1.36E-05	1.195745117	0.003399071
119	Unknown	No	136.634	1.882	55.0264:98 55.02953:397 65.01185:49 67.02757:98 76.02156:42 82.03741:147 89.04026:42 94.03699:431 106.80448:42 110.03265:524 119.02879:97 119.03492:812 133.90895:49 137.04504:4535 137.1059:196	null	1	1	1	1	0.001260525	1.70891029	0.000324804
123	Unknown	No	138.05391	2.22	90.02001:42 134.72813:42 138.10974:923		1	1	1	1	4.87E-05	1.241630257	0.00186155
133	Unknown	No	140.10628	3.221	95.05883:49 98.97446:49 136.96132:42 140.1261:147	null	1	1	1	1	4.25E-08	0.535460326	0.503239886
134	Unknown	No	140.10649	1.286	67.04251:49 68.04928:49 78.0312:49 82.0629:49 93.74439:42 98.07088:49 122.05806:147 132.68134:49 137.92151:49 140.10617:245	null	1	1	1	1	0.615046788	0.40921033	0.443027525
135	Unknown	No	140.87561	5.969	84.90993:49 130.03453:42	null	0	0	1	1	0.000112025	1.072302049	0.004136797
136	Unknown	No	140.99367	5.819	116.26978:42 138.1859:42	null	1	1	1	1	0.407484124	1.688574583	0.000272743
138	Unknown	No	141.03841	3.433	56.60605:98 138.62041:42 141.10078:98	null	1	1	1	1	0.218438066	0.804868231	0.160877771
139	Unknown	No	141.03914	2.308	55.0536:49 59.05874:49 79.20844:42 100.03541:49 139.4769:42 141.04245:98	null	1	1	1	1	0.035625145	1.095590834	0.009157502
142	Unknown	No	141.99835	1.379	53.91097:25 56.04831:25 62.00631:794 69.03456:25 85.04468:49 87.37682:25 94.2963:25 97.03881:49 99.05437:25 100.07483:49 120.50201:25 121.31761:21 123.98576:196 130.1501:21 141.99347:25 141.99515:49	null	1	1	1	1	0.348517706	1.067395594	0.000578805
145	Unknown	No	142.08498	1.543	83.01648:49 98.05997:49 142.08051:49	null	1	1	1	1	1	0.382397166	0.688964912
148	w/o MS2:L-Histidinol	No	142.09703	3.052	57.0338:49 70.06077:48 70.06429:2390 70.59798:49 81.04561:49 92.8964:42 99.09206:147 124.07487:147 137.47173:42 141.10423:49	ZQISRDCJNBUVMM-YFKPBYRVSA-N	1	1	1	1	3.83E-05	1.448930231	0.00044822
149	Unknown	No	142.15909	1.687	71.03309:49 100.04815:49	null	1	1	1	1	0.086080663	0.864441468	0.145067583
151	Unknown	No	143.11551	3.148	55.05177:98 60.04551:49 67.05328:49 69.0558:49 84.04258:49 84.07864:315 98.09503:147 101.10785:98 126.05469:147 140.28143:42	null	1	0	1	1	0.108911905	1.050853896	0.003092517
152	Unknown	No	143.11726	2.425	59.05986:49 65.67635:42 70.06318:98 95.45666:42 98.05861:324 126.08596:98 126.09069:245	null	1	1	1	1	0.8295698	0.472525345	0.360067183
154	Unknown	No	144.06337	2.218	55.01599:49 69.03324:49 81.26316:42 89.06819:42 98.02084:49 144.06133:49 144.06302:98		1	1	1	1	2.32E-05	1.187214176	0.001774983
159	Unknown	No	145.05852	4.379	51.3692:42 56.04727:98 62.92675:49 80.82577:42 85.02655:49 100.11279:49 103.95389:49	null	1	1	1	1	9.58E-05	1.085683803	0.19358367
160	Unknown	No	145.13202	2.08	60.71087:42 85.6504:49 86.06042:147 103.95203:49 145.07619:49	null	1	1	1	1	0.086080663	1.152410181	0.003972304
161	Unknown	No	145.13223	6	55.05362:98 86.09198:49 86.09589:98 100.11126:245 123.2702:42 128.1066:98 145.10022:49	null	1	0	1	1	0.055096859	1.135463665	0.002527002
162	Unknown	No	145.67616	6.424		null	1	0	1	1	0.000238615	1.456234637	3.23E-05
170	Unknown	No	147.07504	3.846	51.51323:42 63.19218:42 63.42467:42 64.08535:42 64.7811:42 65.15363:42 67.25099:42 68.03897:42 69.85747:42 73.81483:42 73.97787:42 76.59477:42 76.73007:42 77.03925:42 81.99939:42 84.04351:42 86.06197:42 88.07272:42 88.31944:42 89.95209:42 91.7046:42 92.9058:42 94.43672:42 96.88097:42 101.69024:42 102.03193:42 105.17905:42 109.81339:42 112.28856:42 114.46644:42 115.15282:42 119.05964:42 119.22218:…	null	1	1	1	1	4.08E-06	1.635469565	0.000520231
171	w/o MS2:3-Trimethylsilylpropionic acid	No	147.08496	2.668	61.03445:49 61.03884:292 68.19436:49 87.05398:520 103.05191:49 133.44142:49 144.94791:42 147.04419:49	NONFLFDSOSZQHR-UHFFFAOYSA-N	1	1	1	1	1	0.656129428	0.492020346
173	w/o MS2:Taurine	No	148.00343	3.289	50.74203:42 60.04441:98 102.03658:42 115.85682:42 148.00192:98	XOAAWQZATWQOTB-UHFFFAOYSA-N	1	1	1	1	0.051668967	1.124272196	0.003582897
183	Unknown	No	150.05612	2.711	77.44514:42 86.06033:540 143.55719:42	null	1	1	1	1	0.640597162	0.94596795	0.022490937
187	Unknown	No	150.07668	3.198	95.04653:42 117.76025:42 129.5623:42 143.80003:42 150.07991:245	null	1	1	1	1	5.63E-06	1.563997018	7.74E-05
189	Unknown	No	150.63991	1.158	86.90201:42 146.55757:42	null	1	1	1	1	9.56E-07	1.012729543	0.008527748
190	Unknown	No	151.09543	1.158	52.96924:42 63.04375:49 77.03803:49 88.79272:49 89.05899:12594 96.04486:42 105.06528:49 107.07052:147 125.24481:42 133.08464:335 145.7558:42 151.09364:373	null	1	1	1	1	2.12E-08	0.930698298	0.018969611
191	Unknown	No	151.14217	6.111	53.79761:42 58.06548:49 74.32152:42 76.0757:147 131.89955:42	null	1	1	1	1	0.117464741	0.900369888	0.067879225
198	Unknown	No	153.06508	1.443	51.02129:283 53.03664:571 54.03675:98 55.05455:147 61.99066:42 65.03677:894 66.03299:147 67.04022:421 69.03204:98 70.02771:495 75.4665:42 78.03242:2766 80.04439:146 80.04816:987 82.06415:245 84.04208:245 92.04781:609 94.03019:196 107.05725:49 108.04356:7693 109.05198:98 110.05919:4750 110.53868:98 121.0373:98 122.02225:1069 135.05421:424 136.03552:930 138.03851:98 153.06485:49273	null	1	1	1	1	0.247251933	0.4220966	0.557682962
199	w/o MS2:Amino-nitro-toluene	No	153.06529	1.862	52.99907:49 53.03793:1105 67.0164:245 78.03155:98 79.01746:147 80.04979:1497 84.04247:245 85.49495:49 92.04958:6823 94.02789:49 95.01123:783 108.04402:3112 129.38206:49 135.05478:147 136.03937:47667 137.31381:98 137.54767:49 138.84239:49 141.18451:49 149.12845:42 153.06548:2847	DSBIJCMXAIKKKI-UHFFFAOYSA-N	1	1	1	1	0.407484124	0.243078811	0.686483946
203	w/o MS2:Hypoxanthine	No	154.07339	2.797	55.0267:49 82.03658:49 97.20513:42 113.37976:42 119.0294:49 126.07512:147 136.0575:49 139.83081:42	FDGQSTZJBFJUBT-UHFFFAOYSA-N	1	1	1	1	0.035625145	1.087246588	0.00731888
205	Unknown	No	154.12144	2.989	51.56674:42 56.04728:98 100.09305:42 152.28067:42 154.1203:49	null	1	1	1	1	2.12E-08	0.431474207	0.529643072
206	Unknown	No	154.12198	3.809	148.01845:49 148.03383:49	null	1	1	1	1	8.50E-08	0.749917121	0.240799297
208	Unknown	No	155.00912	2.994	57.03068:147 59.05878:49 60.85573:42 77.91109:42 80.97234:697 98.98308:2107 113.04475:49 124.88368:49 155.00592:147	null	1	1	1	1	0.541142055	1.399016779	0.001758253
209	Unknown	No	155.05315	2.742	110.78162:42 155.05688:98	null	1	1	1	1	0.007724375	0.732521021	0.144649521
211	Unknown	No	155.11603	2.01	111.04306:49	null	1	1	1	1	0.035625145	0.543111909	0.461752026
218	Unknown	No	158.11537	1.287	50.56961:49 57.93251:49 69.03424:49 98.03313:42 125.65831:42 130.06302:98 130.1207:42 158.15356:98	null	1	1	1	1	0.719644737	0.174752285	0.946983789
221	Unknown	No	159.02805	1.879	81.06865:49 124.07674:21 155.42094:21 159.1595:49	null	1	1	1	1	0.017390195	1.862690876	7.86E-05
222	w/o MS2:ALLANTOIN	No	159.05128	1.212	51.79213:42 55.02779:303 61.03909:4589 68.26658:42 71.02265:196 73.03873:1782 85.2627:42 88.05068:147 93.25993:42 98.05885:196 99.01826:2377 110.07896:42 112.06136:49 116.04442:2144 120.37893:49 131.05261:49 137.81488:42 141.06619:98 159.04436:49 159.05322:98	POJWUDADGALRAB-UHFFFAOYNA-N	1	1	1	1	0.857653058	0.345502401	0.719250591
227	Unknown	No	160.09583	1.543	68.04981:49 69.03257:344 70.0647:147 76.33482:42 81.06757:98 86.06251:245 88.03902:42 93.06354:49 96.07851:49 96.0799:147 108.78896:42 112.07504:147 117.37875:42 124.07242:147 133.07742:42 142.08792:730 145.201:42 160.09541:345	null	1	1	1	1	0.914309699	0.299236342	0.751477293
229	Unknown	No	160.1315	4.661	53.34909:42 158.60635:42	null	1	1	1	1	0.8295698	0.958389248	0.011779694
233	Unknown	No	161.08977	2.532	80.09203:42 84.04325:196 109.37338:42 121.1315:42	null	1	1	1	1	2.12E-08	0.873633533	0.08292582
239	w/o MS2:Tryptophol	No	162.09064	3.123	82.06521:49 91.05294:98 93.06664:49 103.04866:49 103.05151:196 120.07459:98 120.07767:674 157.87086:42 162.06395:98	MBBOMCVGYCRMEA-UHFFFAOYSA-N	1	1	1	1	0.093235863	1.735392019	5.74E-05
245	Unknown	No	163.08026	2.944	53.28056:42 60.04313:589 61.03779:98 93.06987:42 103.05065:196 135.05797:49 138.82742:42	null	1	1	1	1	0.000319768	0.910485511	0.099416065
248	Unknown	No	164.07205	2.287	52.1169:42 61.01135:98 82.06297:49 90.04134:49 96.69021:42 100.07464:403 108.0466:49 146.46892:42 158.42778:42 164.08255:49	null	1	1	1	1	0.218438066	0.481475727	0.250095434
252	w/o MS2:(2R)-6-methylpiperidine-2-carboxylic acid	No	166.07185	3.008	53.01335:411 55.02873:465 62.97032:42 67.02785:485 69.04284:291 76.19714:42 79.02617:457 81.04704:98 83.06012:98 94.03875:388 96.05611:674 97.0389:98 107.02426:1163 108.04399:98 121.05016:614 123.06155:98 124.04998:8735 124.08597:1240 125.04395:147 126.0261:98 148.03081:49 148.06157:415 149.04437:19983 151.05081:245 165.57634:147 166.07201:33295	IHLDCUQUFBWSJU-PRJDIBJQSA-N	1	1	1	1	1.78E-05	1.238404962	0.002249107
258	Unknown	No	167.07968	3.733	88.52304:42 94.06322:98 106.04981:49 121.07173:98 121.07791:502 124.08278:49 131.05717:49 149.0666:561 158.44759:42 167.15265:289	null	1	1	1	1	0.42834163	1.394054106	0.000337892
259	Unknown	No	167.09122	2.914	78.06863:42 81.04186:196 120.04134:42 122.0692:196 124.08118:49 138.37589:49 139.12051:147 167.0873:49 167.08911:98	null	1	1	1	1	0.80169497	1.070924973	0.034400681
261	Unknown	No	167.1162	2.424	96.808:42 124.08287:49 125.08797:147 134.86383:42 141.35147:42 150.03043:49 160.02892:42 167.07645:98	null	1	1	1	1	0.885911135	0.279044054	0.429648796
264	Unknown	No	168.043	3.523	57.08242:42 104.02798:49 109.07539:98 119.53353:42 122.05635:98 126.02241:98 150.02983:49 166.11121:42	null	1	1	1	1	0.023905264	1.135996481	0.000717449
268	Unknown	No	168.06538	2.216	96.04318:331 113.04424:49 115.782:42 123.02041:49 138.04996:49 161.19966:42 168.05042:49	null	1	1	1	1	3.83E-05	1.309363627	0.00118234
269	Unknown	No	168.12193	1.158	52.01962:42 63.04487:196 78.31327:42 88.79668:98 89.05899:25014 89.51695:49 90.65696:49 98.53898:42 107.06761:713 125.02952:49 133.08302:3238 134.77052:49 144.62:42 150.0146:49 151.09364:10298 152.0899:49 161.60516:42 168.05078:49	null	1	1	1	1	4.25E-08	0.920379899	0.037902914
273	Unknown	No	169.06714	2.668	97.77109:42 109.03937:98 141.09789:42 166.64481:42 169.07092:245	null	1	1	1	1	0.367564504	0.537601695	0.375420784
283	Unknown	No	170.96834	0.839	84.35169:42 109.13592:42 170.97369:49	null	1	1	1	1	2.12E-08	0.659192114	0.156866067
286	Unknown	No	171.14807	3.438	70.06646:98 86.03313:49 109.06519:42	null	1	1	1	1	0.035625145	0.683207163	0.330770278
287	Unknown	No	171.1481	2.284	51.67779:21 55.05368:49 65.27398:21 81.04316:25 100.03829:25 111.05213:49 153.04968:25	null	1	1	1	1	6.37E-07	1.108609975	0.034400681
290	Unknown	No	172.13286	3.809	57.0677:147 122.98495:42 172.07571:49	null	1	1	1	1	8.50E-08	0.720937494	0.210103477
291	Unknown	No	173.05388	3.845	58.07935:49 72.06566:42 85.04205:98	null	1	1	1	1	4.08E-06	1.512823955	0.000256218
292	Unknown	No	173.06517	1.419	84.84647:42 106.99643:42	null	1	1	1	1	0.108911905	0.600758055	0.538699875
293	Unknown	No	173.06599	1.587	56.01014:49 64.20544:42 68.01086:49 76.53546:42 85.03516:49 85.03776:311 95.05855:49 101.03222:1561 117.05211:49 129.6723:49 130.05972:1164 131.3671:42 155.02617:49 170.43892:42 173.10304:98	null	1	1	1	1	0.001075106	1.495086191	0.000138937
294	Unknown	No	173.07777	1.159	60.04198:49 61.60316:42 70.06429:49 120.26136:42 173.07581:1629	null	1	1	1	1	1.78E-05	0.873305029	0.057153595
295	Unknown	No	173.07947	1.984	57.06877:98 79.16961:42 83.05092:98 101.06081:98 104.77747:42 111.04308:147 150.95901:42 173.06662:49 173.08141:245	null	1	1	1	0	2.12E-08	0.934232594	0.008009633
296	Unknown	No	173.1272	6.175	117.80277:42 125.75605:42 132.1978:42 169.65144:42 173.12732:573	null	0	1	0	1	0.111555696	1.030589407	0.006161019
297	Unknown	No	173.12724	2.295	54.30878:8 56.7943:16 58.07076:16 59.98973:8 61.66381:8 67.78661:7 69.75303:8 72.08113:25 80.80044:7 88.02005:8 95.04527:8 104.71861:8 109.02731:8 110.58031:7 113.05959:16 116.05466:16 118.93562:8 128.14325:7 134.35185:8 135.33714:7 145.06479:8 148.53868:7 167.19795:8 173.05197:8 173.10002:16	null	1	1	1	1	0.047198058	1.204214203	0.001325226
299	Unknown	No	174.04944	3.994	75.54617:42	null	1	1	1	1	2.12E-08	1.388104211	0.000688045
305	Unknown	No	175.07018	3.456	57.03296:49 61.03685:49 61.03904:147 71.00957:49 81.24706:42 93.22459:42 97.02653:147 103.05651:42 115.03564:147 121.31314:42 157.0574:42 175.06874:147	null	1	1	1	1	0.16796961	0.880457085	0.049809524
313	Unknown	No	176.13724	4.87	52.91098:21 58.06434:775 59.05981:73 59.07277:746 59.98974:25 118.08524:13013 118.54518:49 119.57832:25	null	1	1	1	1	0.003534166	0.629752243	0.253159039
318	Unknown	No	177.056	1.782	58.993:49 58.99732:49 76.86567:42 81.0331:196 87.02534:49 99.25031:42 105.03963:98 126.68464:42 171.91762:42	null	1	1	1	0	1.49E-07	1.344061565	0.015709349
320	Unknown	No	177.11127	1.384	144.05214:42 166.95372:42	null	1	1	1	0	0.012325729	0.444386155	0.606804229
321	Unknown	No	177.1114	1.231	68.0367:49 146.10376:42 177.00116:49 177.03479:245	null	1	1	1	1	0.000913862	0.540163444	0.272222274
323	Unknown	No	178.02277	5.691	178.11461:49	null	1	0	1	1	0.001762347	1.412102658	0.000122726
325	Unknown	No	178.08707	2.031	66.68349:42 69.19607:49 85.02693:49 109.73602:42 114.09018:770 125.88149:42 135.0291:49 137.04607:98 143.03043:42 160.10413:98 178.09149:49	null	1	1	1	1	0.719644737	0.37624569	0.584723518
337	Unknown	No	180.52528	1.089	124.04514:98 124.04983:903	null	1	1	1	1	0.278522907	0.828595515	0.05510367
340	Unknown	No	181.04424	5.465	90.36436:42 172.12546:42	null	1	1	1	1	0.47180043	1.46813891	0.000881001
341	Unknown	No	181.0459	1.339	66.2354:42 69.00775:196 111.02406:49 111.02702:147 132.12886:42 138.03903:1347 139.02449:98 179.52605:42 181.04257:147	null	1	1	1	1	0.061627872	1.248441216	0.010997349
342	Unknown	No	181.05013	2.08	66.56841:42 69.03329:147 98.9717:49 163.03693:49 176.21689:42 181.05531:49	null	1	1	1	1	0.295088996	1.238590284	0.011882126
345	w/o MS2:Theobromine	No	181.07088	3.317	66.03447:147 74.61504:42 81.0471:98 83.05891:98 88.54166:42 93.04562:719 95.06057:735 98.97066:49 111.05379:520 120.67339:49 121.03941:5679 122.03368:147 132.4214:42 138.06389:147 157.18768:42 164.04169:196 174.46515:42 181.071:1280	YAPQBXQYLJRXSA-UHFFFAOYSA-N	0	1	1	1	0.719644737	0.67072035	0.609436781
346	Unknown	No	181.12001	2.573	91.05759:49 99.04192:49 102.99944:42 113.05833:245 119.04926:49 137.09993:49 181.12015:147	null	1	1	1	1	6.37E-07	0.371391844	0.504057498
347	Unknown	No	182.0546	3.126	93.07116:49 123.04111:49 138.09003:49 150.06464:42 165.91974:42	null	1	1	1	1	0.000146054	1.078175103	0.01155244
351	Unknown	No	182.08095	3.001	97.02243:49 120.04467:42 161.12924:42 174.39105:42 182.01184:49	null	1	1	1	0	7.63E-06	0.855596287	0.030905479
352	Unknown	No	183.00372	5.623	173.80843:42	null	1	1	1	1	0.692923021	1.583320438	0.000179982
354	Unknown	No	183.06102	2.664	55.02649:25 68.02274:25 69.00764:168 83.06246:21 86.03459:746 86.68079:21 93.06564:25 98.03479:98 112.05495:25 113.04305:325 113.7791:25 114.97952:25 123.03006:98 137.06664:25 139.02415:49 140.05966:123 166.03358:49 183.05887:49	null	1	1	1	1	0.026482336	1.513629709	0.000460845
355	Unknown	No	183.06108	2.308	51.33796:49 55.02861:49 58.99292:49 62.98803:245 68.02048:49 70.03611:98 72.93766:42 78.0438:49 88.23771:42 98.03493:98 100.072:49 109.17558:42 112.05959:147 112.06852:98 121.02841:98 124.01702:98 138.03731:49 140.05493:147 141.03754:1005 157.95815:42 166.03392:196 183.06686:810	null	1	1	1	1	0.007724375	1.200221426	0.001696567
356	Unknown	No	183.07455	1.594	73.95131:42 94.57059:42 99.64794:42 113.05804:49 113.09389:49	null	1	1	1	1	0.942814081	0.458941057	0.353598796
370	Unknown	No	184.16849	4.466	53.04287:42 68.04826:49	null	1	1	1	1	0.170662015	0.238865183	0.774572406
371	Unknown	No	184.56781	2.426	70.06297:49 98.0555:49 125.10784:387 126.09025:616 133.08603:49 136.46349:42 157.27328:49 166.01523:42 179.0062:42	null	1	1	1	1	0.914309699	0.409437938	0.428719826
373	Unknown	No	185.12743	2.425	55.05469:98 58.06439:196 65.04375:42 68.04832:333 69.0334:1068 70.06435:3428 72.04423:282 77.5012:42 97.07341:245 98.06:22280 98.7177:49 100.07484:2425 100.52927:49 124.72675:49 125.10514:9667 125.71239:340 126.09069:125354 126.80788:147 127.51916:98 128.74359:49 130.7823:49 143.11555:5030 149.90649:42 157.13295:42 167.11455:371 183.1277:42 185.12733:7459	null	1	1	1	1	0.66656456	0.481186315	0.349319719
375	Unknown	No	186.07658	2.217	53.03782:98 55.05367:147 63.80795:42 68.04716:196 69.03223:324 70.06671:196 80.04713:49 81.03175:196 82.06438:98 84.04104:147 95.75607:49 96.04359:1111 97.02494:196 98.05857:245 108.03947:49 109.02881:548 114.05063:49 122.03811:49 126.04803:49 126.05276:784 127.03728:147 138.04715:95 138.05374:4013 141.0358:49 144.06488:1124 147.33751:42 160.19049:42 168.06189:306 177.29668:42 186.0726:245	null	1	1	1	1	1.36E-05	1.189520018	0.004541579
376	Unknown	No	186.11028	4.393	70.06427:147 96.10548:42 100.07755:147 119.27444:42 128.06853:196 186.11671:49	null	1	1	1	0	0.746700837	0.953442425	0.007289894
385	Unknown	No	187.07034	3.975	70.06294:49 80.52519:42 84.04335:196 141.05045:49 184.19135:49 184.2047:49	null	1	1	1	1	2.06E-06	1.248320598	0.001207557
386	Unknown	No	187.1434	2.079	56.81133:42 60.04207:49 69.0673:98 72.04785:147 84.76902:42 86.09473:503 104.53772:42 128.10529:1044 130.04283:49 143.80553:42 145.131:525 147.47246:49 149.9066:49 160.73347:42 176.14658:42 187.14371:196	null	1	1	1	1	0.079358697	1.113710652	0.005522339
387	Unknown	No	187.14558	1.814	61.00937:49 86.05828:49 114.08527:49 158.37337:49	null	1	1	1	1	0.156790267	0.602297303	0.132079581
388	Unknown	No	188.06509	0.88	58.027:49 67.15211:42 70.06445:2131 84.08366:42 86.0231:98 113.03443:147 114.09435:49 124.07352:42 128.0672:1164 130.08615:98 142.05557:49 145.06171:49 154.06308:42 156.03798:245 156.06255:98 171.37288:42 188.0963:98	null	1	1	1	1	0.312277265	0.678544818	0.172027486
393	Unknown	No	189.12222	5.21	58.02831:98 86.05732:98 111.88922:49 126.08815:49	null	1	1	1	1	0.146163082	1.205903282	0.001958159
394	Unknown	No	189.1223	4.453	63.77414:42 69.06709:49 139.73404:42	null	1	1	1	1	0.000155936	1.229111713	0.004796345
397	Unknown	No	190.10695	3.13	55.05491:147 67.95242:42 72.07906:455 79.04882:42 114.06152:42 142.58873:42 144.10245:196 158.66913:49 172.05789:49 188.38564:42 190.10172:147	null	1	1	1	1	0.8295698	1.183450147	0.002389631
400	Unknown	No	191.04567	3.306	84.18158:42 88.01759:147 116.05186:49 118.0642:98 171.35817:42 191.0246:49	null	1	1	1	1	0.013932678	0.929753232	0.114115438
404	Unknown	No	192.08577	3.034	52.65559:42 74.05738:98 116.04822:42 118.21931:49 159.0665:42 164.68027:42 186.2599:42 192.08716:98	null	1	1	1	1	0.914309699	1.48208619	0.001269424
410	Unknown	No	193.09489	1.675	51.02321:42 58.06308:98 80.04934:838 80.63485:49 86.05653:49 91.0504:49 106.06528:316 114.05175:49 117.05376:98 121.07433:98 123.07813:49 134.05525:368 134.05688:885 136.04039:98 140.04279:42 144.04419:49 146.05754:49 149.06946:147 154.99483:42 163.08333:98 171.23413:42 193.09703:3928	null	1	1	1	1	0.80169497	0.121232078	0.933248569
414	Unknown	No	193.99811	5.692	124.25935:42 193.99623:196	null	1	1	1	1	0.000264745	1.432286102	0.00015002
417	Unknown	No	194.13727	4.032	70.06322:147 80.97997:42 88.07555:98 102.05061:49 111.522:42 114.09127:352 132.10146:520 150.11307:42 189.12259:42 194.13782:444	null	1	1	1	1	2.12E-08	1.091128977	0.009510173
418	Unknown	No	194.49944	0.981		null	1	1	1	1	0.640597162	0.196607743	0.946727605
419	Unknown	No	194.52711	1.231		null	1	1	1	0	0.011703958	0.593701712	0.259188829
425	Unknown	No	195.12123	1.231	52.19805:42 83.76685:42 89.05899:1256 100.12952:42 109.03754:49 110.06679:49 117.06624:49 119.05666:42 126.02116:98 129.21729:42 133.08797:491 136.82181:42 138.06525:196 151.09204:49 151.09721:98 161.80896:42 175.39757:42 187.67996:42 195.08601:245 195.12132:299	null	1	1	1	0	0.001572676	0.662582298	0.175032258
426	Unknown	No	195.9951	5.692	53.89262:42 57.12534:42 59.57833:42 61.43814:42 62.18254:42 65.20721:42 68.7759:42 73.06634:42 85.59769:42 99.21125:42 102.87126:42 103.27488:42 107.09708:42 112.56603:42 116.07315:42 119.78008:42 128.29948:42 133.06404:42 135.15779:42 138.73495:42 139.16551:42 140.32132:42 153.6815:42 156.66689:42 159.17723:42 169.92316:42 170.35561:42 170.92632:42 171.90295:42 179.56764:42 180.03104:42 180.0932…	null	1	0	1	1	0.000633792	1.370450812	0.000148414
429	Unknown	No	196.08081	3.308	58.64708:49 82.02747:49 109.05084:49 110.03595:245 119.03378:42 131.58839:42 135.02853:245 137.06853:98 151.08527:330 152.05725:762 159.48019:42 171.86771:42 179.0764:98 196.06061:49 196.08028:285	null	1	1	1	1	2.12E-08	1.542077356	0.000218711
432	Unknown	No	196.10754	3.268	102.0916:42 109.07422:98 114.03706:42 123.08781:147 135.02348:49 137.07167:98 151.08507:421 161.30536:42 179.07803:147 196.10751:98	null	1	1	1	1	0.001075106	1.743566835	4.91E-05
433	Unknown	No	197.04332	3.012	65.49422:49 77.03679:98 93.06568:42 111.00763:49 134.47723:42 137.09804:98 154.03313:98 155.96922:49 169.06685:49	null	1	1	0	1	9.58E-05	0.977545319	0.004985925
434	Unknown	No	197.076	1.961	51.02337:42 64.62743:42 70.03725:98 115.28413:42 134.63046:42 152.05545:49 155.04781:49 155.05655:325 182.31676:42 197.07484:245	null	1	1	1	1	0.58993891	0.26222077	0.859172369
436	Unknown	No	197.12643	3.809	55.86767:42 81.06605:49 97.06389:42 133.04135:42 150.19586:42 154.12071:98 191.77876:42	null	1	1	1	1	0.000218157	0.648005982	0.283778894
437	Unknown	No	197.1274	2.989	64.16863:42 69.93269:49 102.24644:42 132.16429:42 137.09482:98 146.54742:42 154.12389:147 159.29395:49 183.0041:42	null	1	1	1	0	2.12E-08	0.362176009	0.538699875
450	Unknown	No	199.10728	2.019	55.01603:49 56.04716:312 60.04083:49 62.0228:49 67.04029:49 69.03211:245 70.06423:196 77.03675:49 77.03922:98 79.05341:98 81.06703:147 89.0563:42 91.05061:49 94.06575:147 96.07926:433 103.05331:98 107.07051:49 108.08023:196 109.06242:674 110.09769:245 112.0743:272 114.08651:49 118.06234:98 120.08118:322 121.06379:147 125.10336:98 126.08891:98 126.96432:49 136.07346:98 138.08994:2362 139.11201:49 …	null	1	1	1	1	2.12E-08	0.518812332	0.517741487
451	Unknown	No	199.10759	2.226	51.41971:42 56.0527:98 67.05325:49 69.03475:49 79.05374:98 88.77583:42 95.04693:49 108.07917:49 109.06429:147 110.09515:98 112.07471:98 120.07699:49 125.05981:98 135.08757:49 138.09039:407 140.0685:98 155.11638:147 190.23132:42 199.10579:196	null	1	0	1	0	3.65E-05	0.562323871	0.448818653
452	Unknown	No	199.10764	3.385	56.05034:306 60.04194:98 62.02282:42 67.05182:147 69.03214:147 70.06425:369 77.03431:49 77.03677:98 80.04954:147 81.06579:98 89.78429:42 93.06565:49 95.04794:98 96.0779:337 98.96197:49 103.05048:98 108.07587:49 108.08172:196 109.06245:245 110.09476:196 112.07284:317 114.94492:42 118.06847:49 120.07967:676 122.08301:98 125.08296:49 126.09051:147 135.09203:98 137.10619:147 138.0883:1675 139.04742:9…	null	1	1	1	0	2.55E-07	0.896068683	0.25799941
453	Unknown	No	199.14305	1.356	130.18871:42 139.00636:49 199.11162:49	null	1	1	1	1	0.000319768	1.148078829	0.005709725
458	Unknown	No	200.16449	2.539	56.05044:42 69.06959:49 81.76051:42 98.09335:49 135.02356:42 142.10051:49 157.16803:98 182.13084:49 200.07182:49	null	1	1	1	1	1.49E-07	1.059088477	0.094153893
462	Unknown	No	201.02687	2.143	68.02258:49 83.34032:42 95.034:98 98.5708:42 112.02048:49 119.54269:42 129.06361:49 131.01157:98 137.05316:49 138.03839:49 141.04028:98 151.41115:49 161.29951:42 166.04948:49 201.02803:98	null	1	1	1	1	0.00984202	1.406336462	0.001758253
465	Unknown	No	201.12416	3.219	86.03235:49 95.08531:147 97.06258:49 105.05418:49 116.07015:42 120.07703:49 123.08044:147 133.49062:42 140.10181:98 155.11469:42 188.4453:42	null	1	1	1	1	8.50E-08	0.350887926	0.417840657
466	Unknown	No	201.15822	1.647	57.03165:49 60.0452:98 66.1073:42 69.06833:98 71.02233:98 72.04533:196 86.09718:892 98.03068:49 125.72014:42 128.10507:765 134.78369:42 141.03743:309 142.12059:481 145.13246:840 154.4117:42 159.1485:379 179.25868:42 183.07434:49 198.03046:42 201.1563:601	null	1	1	1	1	0.47180043	0.622296542	0.227622086
469	Unknown	No	202.10603	2.817	52.61421:42 60.04326:49 79.05121:49 79.05371:49 91.05495:42 110.03025:49 120.08002:49 126.09087:98 134.8215:42 139.07431:98 159.04959:49 188.94687:42 202.11214:147	null	1	1	1	0	4.25E-08	1.167641332	0.089937529
473	w/o MS2:Caffeic acid	No	203.02113	2.141	69.00651:98 89.34565:42 95.02339:49 102.76415:42 130.06834:42 133.00706:147 153.01497:42 160.01817:98 175.53357:42 201.08472:42 203.02367:49	QAIPRVGONGVQAS-DUXPYHPUSA-N	1	1	1	1	0.015581059	1.388743477	0.001488329
474	w/o MS2:Theobromine	No	203.05286	1.002	55.01804:25 55.9735:21 59.9896:25 69.03434:123 71.0293:25 83.0687:25 85.02755:480 97.0274:1224 101.00978:25 113.02043:25 115.03655:74 124.08542:25 127.03687:25 127.93623:25 130.06467:49 132.04112:49 138.06322:49 139.03549:98 142.02304:98 151.71042:21 155.08926:49 166.21616:21 176.18491:21 183.39511:21 195.58015:21 199.68195:21 203.01683:25	YAPQBXQYLJRXSA-UHFFFAOYSA-N	1	1	1	1	0.000774288	1.111956805	0.007653709
477	Unknown	No	203.46808	2.217	71.22746:42 103.89809:42 113.48435:42 133.95499:42 138.05553:196 142.52632:42 168.06387:42	null	1	1	1	1	6.14E-05	1.173162263	0.007998083
479	Unknown	No	204.08568	2.216	53.03677:459 55.01716:391 55.05259:175 56.04936:670 58.02691:49 60.04527:379 61.02678:267 65.04259:25 68.04945:322 69.0322:835 70.0655:262 71.04726:98 72.04538:239 73.02885:74 78.0326:49 80.0496:518 81.03171:901 82.02616:160 82.06434:213 83.01132:241 83.04972:98 84.04357:5006 85.02648:74 96.04216:4651 97.02766:1537 97.05119:73 97.76383:49 98.05852:2330 99.04449:477 100.03821:98 101.02135:123 108.…	null	1	1	1	1	1.36E-05	1.185450771	0.003615356
492	w/o MS2:Norharman	No	207.03085	0.697	57.06902:49 66.0322:49 70.01632:42 83.05894:147 102.17143:42 107.08255:49 119.08617:42 121.0627:629 124.08146:98 133.01224:49 141.57222:42 148.08745:98 158.1086:42 165.11418:245 189.15761:49 190.99948:315 202.49597:42 207.02893:272 207.06329:98	AIFRHYZBTHREPW-UHFFFAOYSA-N	1	1	1	1	0.006008756	0.356450648	0.568807301
494	Unknown	No	207.16904	6.159	52.73206:42 56.04908:49 67.00556:42 74.05977:371 78.83223:42 83.05961:49 102.09121:2907 106.08543:49 118.07876:146 118.08487:1046 143.05608:42 146.11684:1731 160.54924:49 165.11128:49 205.36136:42 207.16505:4969	null	0	0	0	0	0.354611749	0.721245248	0.094745625
499	w/o MS2:anthraquinone	No	209.05496	1.422	54.03396:25 55.0163:25 78.00679:21 82.02641:98 92.04697:25 96.04246:25 110.05977:25 120.04313:155 122.05859:25 125.0331:332 134.98473:25 139.04787:49 148.03954:74 150.05127:98 153.06042:25 157.88603:21 166.04324:25 167.04398:49 170.43999:21 191.03821:25 209.04286:25 209.05707:98	RZVHIXYEVGDQDX-UHFFFAOYSA-N	1	1	1	1	0.003534166	1.031261968	0.012806862
505	Unknown	No	210.18336	1.6	62.74738:49 100.46015:42 147.03922:49 186.11858:42 202.55138:42 210.17931:98	null	1	1	1	1	0.003534166	0.867903937	0.254188558
506	Unknown	No	210.18382	3.003	70.81664:42 105.0396:42 122.47941:42 147.01903:49 161.97905:42 175.00182:49 192.12112:42 210.05138:49	null	1	1	1	1	0.056473261	0.63468176	0.424564255
507	w/o MS2:1,3,7-Trimethyluric acid	No	211.08093	0.953	52.55211:42 55.04132:245 56.40033:42 59.04818:49 70.06339:245 83.01929:49 86.0949:245 91.05234:42 98.05468:49 98.06024:196 104.01144:42 109.05993:98 110.0716:98 112.02717:98 114.08997:98 119.69711:42 126.07993:98 135.0419:49 137.0524:49 137.05733:196 138.07063:196 151.04587:49 151.05968:245 154.06844:98 154.07191:322 155.15492:98 157.01529:42 165.05821:42 175.1098:49 179.05418:245 180.06505:766 1…	BYXCFUMGEBZDDI-UHFFFAOYSA-N	1	1	1	1	0.942814081	0.186791046	0.824332082
508	Unknown	No	211.09271	1.858	57.04231:49 62.56949:21 67.02769:74 70.7905:21 80.31247:25 82.03757:25 93.02095:25 108.01601:21 111.01794:74 113.04757:25 123.11738:21 126.07471:179 128.04298:49 132.7413:25 140.08965:25 151.04013:25 152.04488:624 155.05637:219 167.05249:49 169.06668:73 169.07034:543 180.75688:21 211.08023:24 211.09453:723	null	1	1	1	1	0.80169497	0.247938625	0.730758357
511	Unknown	No	211.14217	2.353	68.01469:42 71.04726:49 79.05352:42 81.06715:98 89.39746:42 98.09753:98 107.08229:98 109.07579:49 141.07593:49 151.11119:49 165.06874:49 183.11252:49 211.13989:49	null	1	1	1	1	0.000319768	0.704696717	0.314933675
516	w/o MS2:Imidacloprid-urea	No	212.05518	3.186	51.02237:42 68.04708:49 68.05172:98 74.08303:42 80.02568:49 81.03166:147 94.31255:42 96.0435:866 98.05708:49 106.02504:49 122.01783:49 123.03168:49 124.03877:464 125.02326:147 128.04778:42 140.0614:42 150.06972:49 152.03279:196 153.01997:196 166.04997:49 166.06264:196 170.03987:98 170.04355:364 174.26811:42 194.04146:49 212.05089:147	ADWTYURAFSWNSU-UHFFFAOYSA-N	1	1	1	1	0.093235863	0.318079688	0.610977708
519	Unknown	No	212.19829	4.334	71.05667:49 122.0613:42 138.09163:42 207.8477:42 212.20033:373	null	1	1	1	1	0.16796961	0.383355456	0.552725813
522	Unknown	No	213.12233	1.646	60.00268:49 61.56556:49 78.23606:42 82.93819:49 122.08121:49 125.07171:49 127.99348:49 133.07306:42 135.09012:245 138.09132:49 147.08994:196 149.10551:245 151.08473:49 155.12431:42 165.09882:49 171.06139:98 175.18878:42 177.1017:98 185.06931:49 189.56248:42 193.9843:49 195.11488:98 210.75546:49 213.12372:245	null	1	1	1	1	0.746700837	0.114400335	0.937889279
524	Unknown	No	213.15736	3.747	67.054:49 70.06413:49 81.88861:42 94.06426:49 122.05956:98 144.80913:42 162.85754:42 168.06158:49 172.06255:49 196.05618:49 213.11168:49	null	1	0	0	1	1.18E-05	1.248997865	0.005127257
530	Unknown	No	215.1373	3.81	154.11896:49 210.55672:42	null	1	1	1	1	1.42E-06	0.729305282	0.282349281
531	Unknown	No	215.13826	2.989	55.05365:147 56.04833:1042 67.05076:196 69.06491:49 69.06841:196 71.04728:98 81.06841:98 91.04938:49 94.0645:98 107.08225:49 109.09775:775 111.11723:49 113.39594:42 119.0843:335 122.99905:42 125.09405:49 136.10471:49 137.09476:814 154.1203:3890 155.10373:98 157.17331:49 172.13101:1239 180.0947:49 186.13773:42 215.10175:49	null	1	1	1	1	2.12E-08	0.290796143	0.724654793
536	Unknown	No	216.08336	2.523	137.05304:49 163.33258:42 171.05197:42 216.11375:49	null	1	1	1	0	2.12E-08	1.280317923	0.001887075
541	Unknown	No	216.15758	1.305	56.04826:98 78.46748:42 82.07446:42 91.05061:49 95.0808:49 103.19169:42 117.30643:42 119.08569:98 137.04361:49 144.4595:42 154.12186:245 167.05789:42 180.13974:98 195.16817:42 198.1468:147 216.0854:49 216.15768:196	null	1	1	1	1	1.02E-05	1.0042843	0.077649082
543	Unknown	No	216.15823	2.571	72.0501:42 91.05197:42 103.87353:42 109.07417:49 154.12015:49	null	1	1	1	1	6.37E-07	0.402096099	0.436680536
548	Unknown	No	217.10692	1.988	55.05146:49 55.0525:245 59.0468:49 67.05294:98 83.0458:147 83.04836:411 87.04476:98 95.04518:42 99.04162:49 111.04308:1236 127.07515:196 129.0528:49 137.05846:49 138.09158:98 149.01491:42 155.06863:1217 173.07217:49 173.07956:585 187.90317:42 189.10091:49 194.84462:42 199.09727:147 217.0945:49 217.10277:542 217.12553:98	null	1	1	1	1	2.12E-08	0.872750411	0.022974771
549	Unknown	No	217.11595	3.127	71.21801:42 81.06853:42 84.04372:98 90.02961:42 104.69722:42 121.06095:49 127.68266:42 130.04759:98 139.07086:147 149.78787:42 187.4127:42 200.02827:49 217.10303:98	null	1	1	1	1	2.12E-08	1.230436622	0.011101985
559	Unknown	No	219.09636	3.631	56.0481:42 84.0433:481 90.0545:98 124.58512:49 128.06656:98 130.04706:398 180.10555:42 184.05402:98	null	1	1	1	1	0.093235863	1.342379142	0.0006608
565	Unknown	No	221.03069	1.303	56.05031:42 59.42846:49 79.05336:49 93.37344:42 96.08193:98 97.57485:49 108.04216:49 114.02488:49 119.47836:42 126.05091:49 127.05442:49 131.80084:49 136.00447:49 139.06049:98 160.04616:49 179.94168:98 187.69496:42 193.0835:49 202.97902:49 216.90376:42 221.04675:98	null	0	0	0	0	0.5181319	0.672151322	0.026679664
569	Unknown	No	223.02116	2.832	66.20904:25 87.72903:21 110.05946:25 112.05061:25 114.0221:49 138.11647:25 142.03186:21 149.0219:74 155.4276:21 175.5744:21 196.0054:25 223.01285:25 223.02335:98	null	1	1	0	1	0.000653663	0.338890859	0.693766042
570	w/o MS2:Isofraxidin	No	223.06351	0.688	73.04339:49 124.51671:42 162.96748:49 164.98764:49 170.85275:42 186.70773:42 190.99925:818 207.02261:48 207.02867:2533 214.59355:42 223.05933:196	HOEVRHHMDJKUMZ-UHFFFAOYSA-N	1	1	1	1	0.262578296	0.366096942	0.779433183
571	Unknown	No	223.09058	3.011	61.03766:49 112.04608:49 124.82073:42 145.86784:42 148.01518:49 223.07994:49	null	0	1	1	0	0.43206431	1.398904941	0.000838217
573	Unknown	No	224.05699	3.093	56.04741:196 60.04217:49 90.75626:42 98.06017:98 106.53804:42 136.02797:49 136.04108:245 161.05074:42 173.30742:42 182.0421:49 182.04779:513 203.25211:42 211.90211:42 224.05495:49		1	1	1	1	0.001075106	1.043378824	0.012876351
576	Unknown	No	224.11147	2.563	56.04726:49 108.68442:42 111.04031:49 134.05577:49 139.00623:42 179.08395:42 201.69678:42 218.75389:42 224.10316:49	null	1	1	1	1	0.146163082	1.486370629	6.99E-05
585	Unknown	No	226.08006	2.514	70.06549:49 102.05335:49 109.00389:49 111.06396:49 112.05067:584 116.97212:49 120.04133:49 124.04831:49 147.05637:98 190.05672:49 205.92235:42 223.18929:42	null	1	1	1	1	0.029285192	1.153354033	0.002939413
589	w/o MS2:3,5-dihydroxydecanoic acid	No	227.12352	3.37	51.78552:16 57.03136:16 66.58871:16 72.039:16 72.04258:222 86.07069:4348 86.59933:16 87.89706:16 93.85291:16 95.43824:16 97.28333:16 100.37379:14 103.22979:16 105.15412:14 113.18154:16 113.72171:389 114.02752:33 114.06503:150385 114.19409:33 114.41037:49 114.48401:33 114.53362:33 114.54715:33 114.60429:65 114.62384:33 114.65843:65 114.70055:33 114.73817:33 114.79085:33 114.80439:49 114.87514:49 1…	WQZRAWSNEARGPQ-UHFFFAOYSA-N	1	1	1	1	0.192033101	1.033606062	0.046162975
590	Unknown	No	227.20973	3.006	93.06574:49 105.7187:42 125.09879:42 182.74573:42 209.07297:49 210.1835:196 227.11833:49	null	1	1	1	1	0.179713772	0.60897035	0.550238974
591	Unknown	No	227.21138	1.601	67.05537:147 97.10799:98 121.09794:49 181.18039:42 189.05663:42 210.17932:49 210.1834:281 223.04848:42	null	1	1	1	1	0.003534166	0.872295836	0.30523042
592	Unknown	No	228.07053	1.323	52.98764:42 55.05257:49 112.04919:49 121.82253:42 125.03128:98 142.05707:49 151.0939:42 168.03471:49 168.04018:245 185.06618:98 207.94521:42 219.8773:42 228.07213:49	null	0	0	1	1	0.868948203	1.116276041	0.001390128
597	Unknown	No	229.10173	0.989	70.06197:49 84.0423:49 122.6737:42 125.06897:437 153.09839:49 170.04929:49 180.5495:49 181.09354:1190 183.11818:49 194.04958:49 201.07076:42 211.07861:49 221.71004:42 229.10008:98	null	1	1	1	1	0.914309699	0.111954045	0.840472129
598	Unknown	No	229.1528	6.177	58.06398:25 65.00366:25 67.27711:21 70.06271:49 98.05659:25 120.59534:21 124.08043:25 139.96269:21 142.08469:74 224.11028:21 229.15195:436		1	1	1	1	0.086080663	0.959013085	0.046275522
599	Unknown	No	229.15504	4.537	59.55521:42 80.7978:42 107.33371:42 116.06963:98 221.50462:42	null	1	1	1	1	7.63E-06	0.865524722	0.023193368
603	Unknown	No	230.18536	6.631	56.65351:14 58.06319:33 64.3521:16 66.31531:16 70.27369:14 72.0417:235 90.84965:16 95.46748:14 99.09056:16 100.07608:1797 106.0583:16 109.45156:16 112.10853:33 112.94005:14 114.08953:238 117.10116:16 131.11328:16 133.31168:16 138.19894:14 143.11705:33 145.41516:14 171.14818:82 174.66341:16 205.46475:16 210.66835:14 213.15916:82 225.42764:14 229.487:16 230.18555:2529	null	1	1	1	1	9.56E-07	1.420634094	0.000724733
607	Unknown	No	231.07101	0.88	53.99876:98 56.04734:42 67.72663:42 69.00431:49 84.04116:49 86.0231:966 99.03912:42 108.01484:42 113.03294:1303 125.0236:98 127.01535:147 139.53194:42 145.05493:98 145.05832:147 152.98042:42 156.03973:6293 156.98174:49 158.16147:49 167.6982:42 178.16417:42 182.0175:147 188.05969:49 188.06355:893 190.09569:49 199.04034:49 199.0463:196 229.01958:42 231.1227:147	null	1	1	1	1	0.312277265	0.728102073	0.184315281
611	Unknown	No	233.06761	3.212	187.05533:49	null	1	1	1	0	0.971389376	0.491492841	0.354396951
618	Unknown	No	235.11584	1.986	55.05461:147 69.32424:42 83.04455:49 83.05095:147 101.05803:98 110.07121:49 111.04017:196 126.95963:42 129.04965:49 150.05428:42 155.07045:359 169.58961:42 173.07779:490 198.72884:42 217.10493:196 235.16975:49	null	1	1	1	1	2.12E-08	0.90881565	0.022007366
629	Unknown	No	238.11481	2.979	90.12161:42 96.04372:49 103.05358:147 105.03098:98 115.04913:49 118.38492:42 120.08147:690 124.49161:42 135.04333:49 166.08469:98 183.07643:49 192.1035:196 211.07455:738 220.08983:49 238.08298:147	null	1	1	1	1	0.42834163	1.212237843	0.001135214
630	Unknown	No	238.16292	4.314	62.36094:42 164.72244:42 205.68657:49 224.89879:42 238.16316:98	null	1	1	1	1	4.25E-08	0.919880881	0.015432706
634	Unknown	No	239.14804	1.383	67.47023:42 89.05653:147 126.87594:42 133.07841:49 141.12935:42 151.08873:49 218.82857:42 221.68692:49 239.14613:98	null	1	1	1	1	0.086080663	0.696220401	0.053367381
637	Unknown	No	240.10799	3.213	85.17986:25 109.0455:25 110.0129:25 135.02266:25 152.05104:25 154.04443:25 161.0406:25 171.0224:21 178.06917:74 196.0753:24 196.08514:207 232.33601:21 240.11076:846	null	1	1	1	1	2.12E-08	1.352626794	0.001170141
638	w/o MS2:Amfebutamone	No	240.1187	5.465	100.11021:42 151.5193:42 156.73553:42 175.25856:42 181.04663:329	HEYVINCGKDONRU-UHFFFAOYSA-N	1	1	1	1	0.367564504	1.546490602	0.000409676
639	Unknown	No	240.23145	4.251	55.04952:42 57.07317:147 71.08288:49 81.06725:42 95.08241:98 98.32736:42 180.53084:42 183.17163:98 195.07658:98 240.15344:98 240.23183:2977	null	1	1	1	1	0.126514181	0.575265247	0.502831578
641	w/o MS2:L-Anserine	No	241.12714	2.384	57.03064:49 114.03104:42 131.06664:49 136.11937:42 143.05486:42 149.05266:49 163.04424:49 177.56227:42 181.07248:147 205.06815:49 206.05304:98 213.077:42 223.08397:196 241.05052:49	MYYIAHXIVFADCU-QMMMGPOBSA-N	1	1	1	1	0.53453198	0.683721856	0.312754212
642	Unknown	No	241.15265	1.306	56.04732:49 87.35195:42 95.05913:49 99.97797:42 109.09644:49 111.05965:49 117.02088:49 117.87192:42 125.05654:49 132.0482:42 137.09499:98 152.00024:42 154.12231:98 167.08382:49 177.10999:49 180.10258:49 181.12207:443 213.07344:49 224.42731:42 241.08604:98 241.15367:98	null	1	1	1	0	2.12E-08	1.006820916	0.077209145
643	Unknown	No	241.15353	2.572	56.04714:42 79.9339:42 93.04392:42 97.02756:42 108.83805:42 112.049:147 119.0857:49 121.04058:98 137.07983:49 149.05435:42 177.04787:42 181.06682:147 181.11975:98 191.04735:49 204.21208:42 206.05106:98 213.02783:49 223.07773:49 223.08192:147 236.88762:42 241.08768:49	null	1	1	1	0	2.12E-08	0.382731646	0.47428752
646	Unknown	No	242.08524	1.41	74.98891:49 78.96345:49 84.04084:49 90.96743:440 108.97723:284 110.01945:49 112.037:49 118.06525:49 118.99974:98 134.82092:42 137.00566:939 157.98064:42 176.99339:42 182.08305:98 201.27338:42 242.04356:49 242.08727:722	null	1	1	1	1	2.12E-08	1.057445361	0.014651475
647	Unknown	No	242.11153	2.019	53.00296:74 55.01711:74 56.04826:167 60.04304:98 67.05297:25 69.03097:25 70.06425:368 72.04531:49 77.03554:25 77.03924:98 80.05079:25 84.08085:25 85.03548:25 91.05194:190 93.06969:201 94.06847:49 95.01094:123 96.07925:194 99.06538:25 102.04469:49 103.0533:171 106.04235:21 108.07875:123 109.06533:164 110.09471:123 112.049:859 113.06992:172 114.03696:25 116.26347:21 120.0796:510 121.06374:1750 122.…	null	1	1	1	1	2.12E-08	0.536894871	0.469690262
649	Unknown	No	242.9586	5.517	54.92664:42 61.83395:49 71.69535:42 78.95621:271 116.73375:42 194.87225:42	null	1	0	1	1	0.232540528	0.651603971	0.002432029
654	Unknown	No	243.16936	3.536	56.04825:98 66.48936:42 69.06834:98 77.98914:42 89.79366:42 95.08498:49 105.06823:98 116.89003:42 123.21413:42 143.08353:42 163.07666:49 171.00128:42 182.15366:1316 183.55177:42 191.10385:98 200.16333:356 205.04625:42 217.19821:42 225.16208:98	null	1	1	1	1	2.06E-06	0.380833534	0.532757061
655	Unknown	No	243.17979	2.426	59.0599:675 102.64887:42 121.07478:49	null	1	1	1	1	0.001260525	0.877413878	0.071035842
659	Unknown	No	244.09415	4.041	80.67035:42 87.05131:49 148.99263:42 181.05928:49 209.05042:49 216.07735:42 244.05893:49	null	1	1	1	1	0.019372344	1.414358144	0.00031828
662	Unknown	No	244.18929	2.325	53.26626:42 55.05372:49 67.0543:98 116.53817:49 177.60022:42 182.15399:532 224.28642:42 226.17967:147 236.11916:42 244.07492:147	null	1	1	0	0	0.000179958	0.660758199	0.168936834
663	Unknown	No	244.19971	6.646	72.07729:10 81.99532:10 85.01451:10 113.78332:10 114.09072:49 116.43595:10 118.08494:29 126.02393:10 143.3369:8 162.91113:8 187.08905:10 207.20566:10 223.19054:8 226.15108:10 241.68735:8 244.20102:85	null	1	1	1	1	0.012434026	1.1889877	0.00581837
668	Unknown	No	245.07671	1.421	69.03017:49 78.15339:42 93.20445:42 96.04539:49 108.04142:49 115.90394:42 125.03495:245 127.97855:42 142.03087:42 148.0416:98 153.02779:49 155.04329:245 163.04156:49 166.04367:49 167.04622:147 181.17938:98 191.04066:98 191.04456:147 204.51045:42 209.05359:302 227.06642:49 227.18921:98	null	1	1	1	1	0.001994725	0.98885549	0.015495466
669	w/o MS2:KOBUSONE	No	245.14711	2.713	55.05277:147 67.05325:98 74.55319:42 95.08116:49 97.09715:49 99.04479:49 103.01805:42 112.07917:49 113.04646:768 116.07314:42 120.95449:49 123.07883:147 134.85419:42 140.10507:457 157.01524:49 163.64081:42 167.08029:49 167.10753:403 176.08333:42 184.1331:98 199.78825:42 202.14218:327 221.09369:42 227.13139:98	UETZJEZFLKASPR-UZWIWUQPSA-N	1	1	1	0	0.000144736	0.242310866	0.629094355
671	Unknown	No	246.10666	3.315	61.58215:42 86.05935:49 114.06404:245 163.95322:49 228.0825:49 236.23306:42	null	1	1	1	1	0.032327746	1.330172523	0.00034457
673	Unknown	No	246.17049	5.189	55.50177:42 57.03392:196 60.07692:49 80.93951:42 85.02787:5303 85.05508:49 144.09865:196 162.89735:42 169.05046:49 187.09543:1975 241.77759:42 246.16823:5589		1	1	1	1	0.971389376	1.44841756	0.000673799
677	Unknown	No	247.09261	1.21	55.05334:49 69.00969:49 84.04063:49 90.6125:42 97.02588:98 115.0515:556 122.58915:42 127.04943:147 131.08551:42 138.05321:49 157.05653:49 169.05711:98 173.26764:42 191.03128:42 211.06752:98 231.7412:42 247.0896:147	null	1	1	1	1	6.14E-05	0.690680352	0.016569387
678	w/o MS2:Nefiracetam	No	247.13933	0.981	55.05485:49 72.07778:98 85.03708:49 100.0722:49 113.00907:98 120.07693:98 127.03911:49 131.07503:49 150.0701:49 152.56021:42 166.41081:42 174.12762:147 198.65396:42 219.14272:49 247.09074:196 247.12166:98	NGHTXZCKLWZPGK-UHFFFAOYSA-N	1	1	1	1	0.971389376	0.196457078	0.894920024
682	w/o MS2:7-Prenyl-theophylline	No	249.13312	0.806	53.03778:49 55.05363:4795 56.09354:49 57.06887:147 59.05013:955 63.71931:42 69.5608:42 73.06491:1977 79.0573:98 81.06844:42 83.0485:2502 85.06282:49 89.0591:196 97.06373:1388 99.04739:147 101.05676:632 103.03638:49 107.37762:42 111.04328:18695 111.60059:49 113.06268:147 115.07466:6142 116.61995:49 121.85824:42 124.08278:49 127.0738:464 127.65088:42 129.05302:196 131.89641:42 137.05542:49 139.4256…	JHQSOHPXNWCALX-UHFFFAOYSA-N	1	1	1	1	2.12E-08	0.899931798	0.047583264
683	w/o MS2:reynosin	No	249.15292	5.05	90.05212:49 118.08385:2203 128.43927:42 132.08032:147	FKBUODICGDOIGB-XOBFJNJYSA-N	1	1	1	1	0.8295698	1.431620594	0.000218928
684	Unknown	No	250.08992	1.384	55.03892:25 62.06592:21 67.0184:49 87.81445:21 92.32981:25 97.02753:25 107.03703:25 108.04222:49 119.03203:233 123.06434:21 135.06258:25 136.0603:3589 137.04526:49 137.89351:25 140.72548:25 147.0493:25 148.05951:74 156.7877:21 162.0752:74 166.5735:21 169.06851:25 176.09207:25 178.07176:49 188.0495:25 190.97548:49 226.3396:21 232.07979:123 248.29294:21 250.09142:587	null	0	1	1	0	0.510770597	1.108824394	0.036987765
685	w/o MS2:2-hexyl-3-hydroxypentanedioic acid	No	250.16199	6.622	51.44558:16 60.08102:16 65.36227:14 68.25915:16 102.19492:14 104.10676:825 121.5942:14 124.0869:16 144.70914:14 147.62012:16 187.75237:14 191.09137:33 194.09561:14 201.03392:16 238.7303:14 241.44682:16 244.59157:16 247.4472:14 250.15941:529	MFSMRLNNRGLWQD-UHFFFAOYSA-N	1	1	1	1	0.146163082	0.250935167	0.756987082
687	Unknown	No	251.03481	3.288	95.51466:49 100.75935:49 108.0107:4583 108.99844:147 123.05408:42 125.64193:147 126.02171:56616 127.33562:49 128.61971:49 129.67816:49 165.03133:49 197.95409:42 233.01698:49 251.01309:49	null	1	1	1	1	0.126514181	1.35601697	0.000486864
688	w/o MS2:13-methoxy-1,6-diazatetracyclo[7.6.1.0?,??.0??,??]hexadeca-3,5,7,9(16),10,12,14-heptaen-2-one	No	251.07515	1.236	59.37789:42 67.01992:98 110.03477:147 119.03255:98 134.43044:42 137.04584:13592 242.19122:42 251.04622:49	OWCRARVHWCCRAG-UHFFFAOYSA-N	1	1	1	1	0.000178961	1.212780117	0.001361571
695	w/o MS2:3,3`-dichlorobenzidine	No	253.02861	3.288		HUWXDEQWWKGHRV-UHFFFAOYSA-N	1	1	1	1	0.136075714	1.346656552	0.000508541
700	w/o MS2:methyl 2-[(2-hydroxy-3-methylbutanoyl)amino]-3-methylbutanoate	No	254.13377	5.32	100.93817:49 180.92545:42 195.06078:319 243.92116:42 254.13148:147	DYTVYDVNJBXBMW-UHFFFAOYSA-N	1	1	1	1	0.108911905	1.371690028	0.004211369
704	Unknown	No	256.08069	3.012	86.08395:25 93.2024:21 97.01773:21 113.04289:25 121.0636:25 122.31263:21 124.05577:25 139.06046:25 154.32236:21 157.07086:256 178.03221:25 238.14737:49 256.10071:49	null	1	1	0	1	7.69E-05	0.854379152	0.002840894
705	Unknown	No	256.08112	3.465	116.07005:42 126.05457:147	null	1	1	1	1	0.001260525	1.44807349	0.000233574
706	w/o MS2:PHENYLTOLOXAMINE CITRATE	No	256.17517	1.383	63.04144:49 70.35377:42 73.06236:147 83.88512:42 87.04211:446 89.05893:95761 89.74831:98 91.07471:147 92.14095:49 94.87678:49 107.06903:245 120.1412:42 130.08737:98 133.08464:83813 134.27194:98 135.0871:49 136.77736:49 138.01894:49 141.03731:98 151.08847:47 151.09538:5299 175.09247:49 177.10954:10675 178.7473:49 184.04486:147 191.44949:42 195.1212:6590 197.01744:49 221.13066:195 221.13484:1094 23…		1	1	1	1	0.026482336	0.714910867	0.038711314
709	Unknown	No	257.11206	2.403	65.23656:49 76.40941:42 105.68275:42 109.98598:42 112.04932:147 149.0239:49 185.67844:42 193.2776:42 219.02223:42 240.07945:49 240.08598:147 257.10983:147	null	1	1	1	1	0.002669612	1.472374409	0.00010231
715	Unknown	No	258.05838	3.187	60.08575:42 68.04733:98 79.01626:98 81.0332:273 82.02894:49 90.34321:42 96.04243:692 97.02654:147 106.02682:196 108.04263:98 111.71951:42 120.04154:49 122.01974:49 124.03757:2105 125.02206:649 127.68596:42 140.0701:42 142.04721:459 148.03433:49 149.42032:42 152.03319:589 153.01691:2479 155.06731:49 166.04678:463 170.03665:48 170.04214:2230 191.22261:42 194.04193:147 207.22885:42 212.0555:1236 253…	null	1	1	0	1	0.073053903	0.19165302	0.597033037
716	Unknown	No	258.108	4.113	84.0435:196 96.2625:42 122.77161:42 130.05058:245 184.61906:42 209.5098:42 213.07922:49 237.85956:42 251.34395:42	null	1	1	1	1	0.020340787	1.434985828	0.002494161
721	Unknown	No	259.08893	1.259	79.50016:42 94.11092:42 106.05992:49 120.04133:49 124.10777:49 127.04839:98 146.08008:42 151.04718:49 154.03662:98 167.04356:49 169.05586:424 174.51494:42 177.07037:98 179.0405:196 191.04158:49 193.05652:49 205.05614:147 214.72275:42 223.06721:98 249.29004:42 259.06799:49	null	1	1	1	1	0.000460787	1.331260472	0.001757302
723	Unknown	No	259.16507	1.304	53.73574:42 56.04828:363 65.03918:49 65.04371:49 70.03022:98 72.0418:98 75.26789:42 77.63106:49 81.0684:98 88.03854:42 91.05205:147 93.07252:98 99.03614:49 102.85246:42 109.09923:407 111.07875:49 113.05515:49 119.08279:98 126.12534:49 136.10803:49 137.09482:303 141.76248:49 154.12038:2433 155.98685:49 164.42496:42 180.10048:49 181.11807:196 193.8539:42 198.14127:147 198.14719:349 216.15193:146 21…	null	1	1	0	1	9.58E-05	0.858521212	0.077649082
724	Unknown	No	259.1658	2.573	63.70132:42 79.05595:42 91.05197:49 103.02909:42 112.04605:49 112.04903:98 119.08265:49 133.75154:42 154.11665:98 154.12015:582 173.90845:42 180.10396:98 194.69748:42 198.14882:98 213.0605:42 216.15773:196 241.15074:49	null	1	1	1	0	1.49E-07	0.364280731	0.47428752
727	Unknown	No	259.19904	4.665	151.65735:42 156.13605:245 259.05713:49	null	1	0	1	1	0.297723525	0.709994143	0.264126335
729	Unknown	No	260.12097	1.552	61.03652:49 66.85748:42 71.04711:49 83.0483:147 93.06828:49 95.04513:98 103.5387:42 108.9509:42 111.0756:49 114.09096:98 120.07651:49 121.06373:147 136.27504:49 139.0722:196 156.09891:49 176.05292:42 182.07759:98 195.00146:42 200.08955:1204 242.10077:42	null	1	1	1	1	2.12E-08	1.164091205	0.089937529
731	Unknown	No	261.09589	2.215	53.10839:14 55.01505:16 72.04057:16 73.28114:14 77.0072:16 81.02913:14 97.06357:16 100.34467:16 113.0565:16 114.06399:1470 116.05:16 129.03839:16 137.3546:14 139.61446:16 145.33037:14 148.03897:33 178.13728:14 179.78542:16 222.42332:14 231.47646:16 236.24345:14 243.04793:16 261.08633:16 261.09995:33	null	1	1	1	1	0.001260525	0.827275048	0.0277654
735	Unknown	No	261.13245	0.873	51.22505:42 55.05232:196 69.03307:98 83.04812:459 89.02158:49 93.03149:98 99.04274:147 102.05576:42 111.02502:49 111.04278:1061 113.05471:98 113.05769:401 117.61369:42 120.08086:196 127.06373:49 127.07323:335 137.06139:196 147.05237:49 153.96811:42 155.06999:5736 156.65193:49 157.60283:42 163.70818:42 173.07913:1072 184.10922:42 195.49178:42 215.11353:49 217.10638:245 218.38541:42 240.99548:42 24…	null	1	1	1	1	9.56E-07	1.102463939	0.021023736
742	Unknown	No	264.10785	1.833	52.96432:42 60.04219:49 67.05209:49 77.34933:42 95.04689:49 97.0293:49 100.03707:196 103.03655:147 108.99531:49 114.05537:49 116.40327:42 123.04138:147 126.04986:147 138.05072:49 146.05827:42 150.0529:196 152.71469:42 158.04486:49 165.09958:42 168.06403:147 172.16823:42 183.74814:42 186.07294:1702 202.0442:42 204.08409:1177 210.65446:42 222.11407:49 240.80469:42 246.10246:98 262.06641:42 264.1057…	null	0	0	1	1	0.006460014	0.784602345	0.019332209
749	Unknown	No	267.29086	2.266	96.48203:42 116.10936:49 119.03085:49 129.81708:42 136.0607:196 137.04565:730 147.41791:42 206.0193:49 259.90372:42	null	1	1	1	1	4.87E-05	1.179436727	0.008637662
750	w/o MS2:Diethofencarb	No	268.15009	5.19	54.58654:42 63.33405:49 99.78261:42 205.49298:42 209.07692:698 262.81253:42 268.13873:49	LNJNFVJKDJYTEU-UHFFFAOYSA-N	1	1	1	1	0.10084108	1.355592766	0.001161414
755	Unknown	No	270.15945	3.351	62.56503:42 86.0724:49 113.06846:49 114.067:1736 167.02342:42 186.04364:98 197.09821:42 210.06299:49 235.07256:42 268.17746:42 270.06488:49	null	1	1	1	0	8.93E-06	1.072131348	0.014040871
756	Unknown	No	270.21597	3.004	88.76199:42 119.05934:49 124.03999:49 185.59711:42 210.1848:432 227.20647:49 227.21281:196 236.16113:49 241.41878:49 247.64426:42 253.06551:49 270.24692:49	null	1	1	1	1	0.247251933	0.551781915	0.552725813
757	Unknown	No	270.21777	1.602	55.05462:147 67.05413:98 69.06599:49 79.0522:42 81.06708:49 93.06703:49 93.61943:42 95.08495:196 97.10375:98 98.09188:49 107.02405:49 107.08219:147 109.10796:98 112.07436:98 115.05192:98 119.08578:306 126.09055:49 133.09445:49 135.11658:42 140.06976:98 142.33835:42 157.09404:42 169.72504:42 178.04565:42 190.0972:49 192.16168:49 192.17726:98 196.38512:42 208.16585:49 208.17194:49 210.18336:5079 21…	null	1	1	1	1	0.002310776	0.842280872	0.256329517
760	Unknown	No	271.15604	3.352	77.0545:42 86.06898:49 106.15875:42 114.06466:2949 115.73159:49 138.04778:42 191.87447:49 205.55029:42 267.76505:42	null	1	1	1	1	2.12E-08	0.944076522	0.023547459
764	Unknown	No	273.08453	1.88	63.49748:21 65.79594:25 79.08479:21 94.03595:74 99.23063:25 106.06427:21 110.03452:767 115.04002:25 117.76205:21 119.03536:1138 120.0183:123 126.05129:25 136.6331:123 137.04558:34774 137.53938:49 138.6107:49 139.62807:25 141.40154:25 146.17532:21 148.80779:25 183.03464:21 188.33513:25 213.08977:25 255.037:25 273.04269:49 273.18198:49		1	1	1	1	0.006008756	1.754454806	0.000272743
766	w/o MS2:2-Penten-1-ol, 5-[(1S,4aS,8aS)-decahydro-5,5,8a-trimethyl-2-methylene-1-naphthalenyl]-3-methyl-, (2E)-	No	273.25848	3.013	138.23383:42 154.04372:49 256.06088:49 273.00534:49	NERNKRPBSOBEHC-PTNGSMBKSA-N	1	0	0	1	0.000318906	1.20748665	0.00313038
767	w/o MS2:n-methyl-2,4-dihydroxy-3-phenylquinoline	No	274.07648	1.903	56.04721:74 67.02655:21 71.07329:49 74.05767:25 84.041:25 87.04354:25 88.07544:49 100.07337:49 102.08739:49 110.03149:74 111.03581:49 114.08665:49 118.08385:1168 119.03221:123 120.03361:49 128.03679:21 132.0997:98 137.04382:2520 138.04718:1789 139.87042:25 150.10948:74 152.04163:49 162.51927:21 212.03484:25 212.03893:266 230.04297:49 230.0515:270 238.10678:21 254.1089:21 270.22479:21 274.07648:16…	CLKIYIWKKBDFBS-UHFFFAOYSA-N	1	1	1	1	4.08E-06	1.212924622	0.001887075
768	Unknown	No	274.09232	2.684	119.08746:42 130.70039:42 132.061:49 145.90364:42 159.9702:42 171.95427:42 187.43768:42 194.1337:98	null	1	1	1	0	0.000460787	0.671149043	0.10582785
769	Unknown	No	274.0928	3.012	57.03595:98 60.04308:98 65.04031:98 68.04944:98 80.0471:98 96.04082:49 101.06517:49 108.04093:98 109.03027:49 120.03976:49 120.04284:196 121.02683:2558 122.05984:245 124.03577:98 128.03201:98 132.04642:274 134.05896:147 136.03922:98 137.02409:49 138.06038:98 150.0544:282 151.03688:351 154.04889:147 166.05197:98 167.03458:616 168.06561:147 172.05925:196 179.03311:245 182.04185:98 196.04678:49 197.…	null	1	0	1	1	3.83E-05	1.132830952	0.000693778
772	w/o MS2:ISOPALMITIC ACID	No	274.27356	3.732	103.79917:42 121.03297:42 130.06505:42 147.05284:42 150.05775:49 186.06683:42 230.25162:42 274.2739:1241	ZONJATNKKGGVSU-UHFFFAOYSA-N	0	0	0	0	0.002140031	0.510899575	0.571963443
774	w/o MS2:8H-Benzo[g]-1,3benzodioxolo[6,5,4-de]quinolin-8-one	No	275.99841	5.69	86.58688:42 135.62997:42 172.42064:42 178.0233:1068 193.98886:97 193.99669:1788	MUMCCPUVOAUBAN-UHFFFAOYSA-N	1	0	1	1	0.001068579	1.400931265	0.000108615
775	Unknown	No	276.09912	1.299	51.47199:42 61.03783:98 93.20144:42 102.00097:98 104.04996:49 108.95123:42 111.02264:98 129.03397:42 137.04236:874 150.0563:42 155.04803:147 168.08038:49 196.10406:42 205.5578:42 216.0675:414 230.14337:42 234.18242:98 254.4474:42 268.76065:42 276.11783:98	null	1	1	1	0	4.08E-06	0.978714424	0.127952436
776	Unknown	No	276.1001	1.643	61.03872:49 107.24643:42 111.02084:98 126.0384:98 132.86755:42 137.04034:1609 155.04587:98 186.05713:49 188.36366:42 215.08105:49 216.06491:196 222.83647:42 258.09445:49 272.58969:42	null	1	1	1	1	0.000774288	1.280592952	0.036907791
785	Unknown	No	279.13251	3.05	65.65113:42 70.06535:147 86.05798:196 103.05326:49 109.75298:42 113.06841:49 120.07651:279 128.06519:49 130.06329:98 132.07527:195 132.07849:1101 147.55055:42 149.02173:1477 166.07707:49 166.08432:245 172.10138:49 173.0481:98 176.10884:98 178.08676:568 181.97147:42 197.69434:42 201.04254:245 211.05989:42 230.2664:42 235.105:98 243.43378:49 253.58031:42 279.09204:802 279.12961:242	null	1	1	1	1	0.387222094	1.343151934	0.001295914
786	Unknown	No	279.1442	0.885	55.05394:98 77.27547:42 81.06635:49 95.08422:49 101.0573:98 107.08582:98 111.03944:196 121.02602:49 125.62805:42 133.06456:42 147.04529:42 149.02286:966 155.06627:147 163.15126:42 171.03358:49 173.08081:487 196.09911:42 201.04602:245 205.05356:49 209.15346:42 217.10226:147 261.09763:49 261.13165:340 278.96503:49 279.08942:1226	null	1	1	1	0	4.04E-07	0.964397359	0.015820248
789	Unknown	No	280.09045	5.929	140.77747:42 149.02034:49 212.17398:42 279.08536:42	null	1	1	1	1	0.017390195	1.702742985	0.000209162
790	Unknown	No	281.05142	0.697	57.0699:49 67.05186:49 71.08512:42 105.06962:49 116.35594:42 122.02868:49 147.11407:42 149.02176:147 150.02667:196 151.02977:245 191.57191:42 207.04228:49 242.1772:42 248.98175:98 265.01218:49 281.03848:49 281.05026:533 281.24814:147	null	1	1	1	1	0.10084108	0.378748574	0.495627811
794	w/o MS2:MLS001148620-01!	No	282.19135	6.155	130.21875:42 176.12375:49 234.56247:42 280.61487:42 282.19141:1175		1	1	1	0	2.12E-08	0.753666747	0.060741
797	Unknown	No	283.31085	4.45	114.0564:42 195.27603:42 225.24379:42 261.97687:42 283.16418:49	null	0	0	0	0	0.050165233	1.067334573	0.071676558
800	Unknown	No	284.20334	1.383	59.05878:21 79.05981:21 89.05383:25 100.07767:49 131.02986:21 133.08168:74 139.03773:25 143.09377:25 145.69336:21 167.89641:21 186.04219:25 206.29755:21 220.06075:25 239.14204:24 239.14856:339 256.09027:21 284.03336:25 284.28912:49	null	0	1	1	0	0.008065097	0.824367266	0.265434045
802	Unknown	No	284.97125	5.503	86.38158:42 99.78262:42 104.98901:147 115.76119:42 120.96491:1128 179.3902:42 186.4252:49 196.40071:42 202.96927:400 267.20758:42 279.17642:42	null	1	1	1	1	0.032327746	0.708004905	0.046138002
807	Unknown	No	285.28882	4.696	172.73238:42 235.47144:42 240.2291:196 285.28906:98	null	1	1	1	1	0.001075765	0.365063521	0.552152337
810	Unknown	No	286.30936	4.384	51.34925:42 57.06907:49 155.9153:42 268.30045:49 281.57907:42 286.3063:754	null	1	1	0	1	4.87E-05	0.89749037	0.264382822
811	Unknown	No	287.19388	2.325	56.04935:49 62.06715:42 67.05419:147 72.04539:42 79.04977:49 81.06841:98 91.05475:49 93.87386:42 95.08366:98 98.05997:98 105.06829:42 107.07646:49 119.71062:49 122.02106:98 124.23925:42 137.05864:49 140.98579:42 153.07576:49 163.11259:49 165.08853:49 182.1537:2208 190.11476:49 191.10196:147 208.12343:49 208.13356:196 220.66533:42 225.15791:245 226.1772:864 244.17549:49 244.19086:1185 266.47141:42…	null	0	1	0	0	0.001048783	0.426882219	0.366351494
812	Unknown	No	287.21625	6.463	64.74387:10 70.06436:20 81.98807:8 88.07287:10 99.04879:8 104.40414:10 109.14186:10 111.13953:10 112.08492:20 114.69674:10 116.20314:10 121.94356:10 134.5556:10 145.03957:10 163.85094:8 171.08412:8 183.14677:29 204.53781:10 225.16017:10 227.16083:8 260.96912:8 269.09457:10 270.18567:20 287.2171:135	null	1	1	1	1	0.179713772	0.440087341	0.635710336
828	Unknown	No	291.97354	5.693	92.31631:42 94.92603:49 136.93503:49 136.93996:147 178.66447:42 193.41164:98 193.99623:6129 196.63881:49	null	1	1	1	1	0.000460787	1.447787852	0.000117258
829	Unknown	No	292.10156	3.012	60.04312:49 77.04303:42 95.04393:98 118.04871:42 121.02835:245 125.01864:98 134.05891:49 138.05373:49 149.05618:49 153.04787:49 156.06572:42 167.03267:420 172.05545:49 174.08652:42 179.03676:98 182.03983:98 189.44695:42 192.22203:49 197.03923:147 204.13187:42 214.06665:147 232.07561:49 238.06534:49 249.06175:42 274.0831:49 274.09009:245 292.0267:49 292.10114:448	null	1	1	1	1	6.14E-05	1.414522221	0.001555576
836	Unknown	No	296.13196	1.467	124.28928:42 150.07152:98 192.04099:49 200.16924:42 260.05957:42 280.37982:42 296.13672:147	null	1	1	1	1	0.023905264	1.132801509	0.074480181
837	Unknown	No	296.13251	2.527	59.98857:49 117.05551:49 144.98004:42 149.02002:98 162.07341:98 174.8936:42 180.08325:449 204.08156:49 278.84094:42 296.13403:147	null	1	1	1	0	0.330087628	1.806037218	3.16E-05
838	Unknown	No	296.13416	1.252	51.55264:42 57.03177:49 66.04461:42 119.1472:42 140.03328:42 149.01337:49 163.60452:49 164.09183:1649 250.65843:42 296.13425:286	null	1	1	1	1	0.001260525	1.364113456	0.000546046
839	w/o MS2:R()-Propylnorapomorphine hydrochloride	No	296.16574	0.883	55.01603:49 55.05459:738 67.0541:49 83.0471:1145 85.0614:49 87.04085:49 89.02186:196 95.35909:42 98.74687:49 101.05801:927 103.22883:49 110.70734:49 111.04312:5526 113.05804:245 127.06886:49 127.07678:401 129.05284:245 131.06503:42 137.05687:49 149.02354:49 151.09373:98 151.09546:49 155.0687:8657 157.45871:49 158.42444:42 160.31848:49 172.55516:49 173.07964:17829 174.10318:49 175.65067:49 178.991…		1	0	1	0	3.65E-05	0.896697015	0.015145902
841	Unknown	No	296.29434	4.131	147.11774:42 189.12053:42 296.29172:196	null	1	1	1	1	0.004630835	0.653963097	0.358447158
842	Unknown	No	297.08337	0.699	61.50941:42 73.02637:49 91.1847:42 110.10507:42 116.05761:98 188.34253:42 190.99693:49 194.11981:42 207.0303:196 243.66409:42 248.98642:766 263.76297:42 265.01932:1274 272.3092:42 280.18924:98 281.05057:4076 287.72162:42 297.08505:98	null	1	1	1	1	0.035625145	0.247685385	0.688964912
843	w/o MS2:2-Furanacetic acid, tetrahydro-alpha-methyl-5-(2-oxopropyl)-, 2,3-dihydroxypropyl ester	No	297.13074	0.803	67.05287:42 72.07861:42 81.06821:98 97.47356:42 103.03895:49 105.06804:569 107.08347:98 116.05293:147 129.05266:98 132.65865:49 133.06345:4809 134.0733:49 148.02522:98 151.07108:98 163.12657:49 167.11592:42 191.17532:49 251.24553:42 256.26263:98 279.11996:98 281.04779:98 297.12579:196	MPUKHERSKPLKHP-UHFFFAOYSA-N	1	1	1	1	9.02E-06	0.7957544	0.129922687
844	Unknown	No	298.08856	3.498	57.03167:49 133.10095:42 163.97484:42 170.37355:42 244.99486:42 298.09326:147 298.3407:265	null	1	0	1	1	0.007724375	1.088884883	0.000924469
850	w/o MS2:MLS001076116-01!	No	300.20227	1.552	73.06356:935 87.04211:1716 88.7953:445 89.05893:230933 89.46373:98 89.51423:147 89.56342:98 91.07471:629 91.16858:98 91.70321:98 103.92647:42 107.06903:1136 113.58887:42 117.08743:370 131.06337:49 131.06819:1255 132.68303:439 133.06844:84 133.08464:183888 133.74342:147 135.10342:196 136.05869:196 137.06009:98 151.09538:3010 172.92989:49 175.0999:278 177.1114:67801 177.7083:98 179.13065:147 195.12…		1	1	1	1	0.47180043	0.648956958	0.027141485
852	Unknown	No	300.28717	1.315	53.05326:49 57.069:147 70.06684:49 103.02515:49 120.04463:49 126.0704:42 153.03261:42 182.05925:49 207.02882:42 210.07799:49 247.73619:42 254.28622:49 268.77692:42 270.27832:196 282.05542:49 282.2796:335 300.02039:49 300.28812:1002	null	1	1	0	1	9.01E-06	0.923151273	0.069849289
854	Unknown	No	300.28751	0.817	52.98866:42 58.33763:42 62.05827:312 81.22531:42 95.04942:42 105.06828:49 130.06514:98 137.0932:49 166.1353:49 220.13567:49 247.24303:49 257.06677:49 264.23578:49 269.45181:42 282.27689:98 283.26196:98 293.38028:42 300.28775:245	null	1	1	1	1	6.37E-07	0.844193655	0.05510367
859	w/o MS2:BETA-Febrifugine	No	302.14587	3.381	56.04952:98 60.04218:147 70.06335:147 94.06336:98 95.04689:98 96.07822:442 98.94971:42 103.05367:98 108.07914:245 109.06425:989 110.09364:259 112.07021:49 112.07468:540 113.06734:196 118.06273:42 120.07849:435 121.06417:585 125.1069:147 129.68434:42 136.07552:147 138.0887:4242 140.07011:1652 151.07512:49 155.11807:5648 164.06874:739 170.07883:196 181.09566:595 182.08003:1187 199.10573:12122 201.4…	FWVHWDSCPKXMDB-GJZGRUSLSA-N	1	1	1	0	8.63E-06	0.981040161	0.213773314
860	Unknown	No	302.30353	3.472	53.48988:42 70.06307:49 88.07269:98 99.93134:42 102.09007:147 106.08428:147 117.01596:42 238.05624:98 240.26567:98 258.27914:49 284.28809:196 301.37344:49 302.30087:8762	null	0	0	1	1	3.36E-05	0.5273187	0.408667166
861	w/o MS2:2-(5-acetyl-2,3-dihydro-1-benzofuran-2-yl)prop-2-enyl 3-methylbutanoate	No	303.0271	3.19	106.06271:49 113.01775:49 127.03564:98 136.50978:42 167.04715:42 190.287:42 196.63319:42 237.72945:42 270.96161:49 270.96622:98 285.01382:49 286.99518:319 297.57666:42 303.02237:98	QKDHVEHKHGYWMD-UHFFFAOYSA-N	1	1	1	1	0.117464741	0.896359119	0.13154463
869	Unknown	No	306.27652	3.054	111.46114:49 120.07986:42 140.0666:49 144.08015:42 168.06021:49 169.04872:98 177.98773:42 238.21735:42 246.09789:98 285.84012:42 298.04977:42 306.1192:520 306.27652:287	null	0	0	0	1	1.55E-06	0.680593815	0.300048459
870	Unknown	No	307.03143	3.141	80.04741:98 94.29115:42 105.02976:98 108.04131:49 120.04016:49 125.03793:98 133.06255:42 141.02792:49 144.74736:42 148.04138:196 151.04768:196 159.06221:42 169.04184:49 177.0168:42 179.04301:293 191.03839:49 191.04616:245 201.12701:42 209.05524:147 233.04474:49 290.06964:42 307.03488:147	null	1	1	1	1	0.001994725	1.794244029	7.65E-05
875	Unknown	No	308.93201	5.516	125.44453:42 128.94746:49 134.55208:42 142.70889:42 144.92593:1533	null	1	0	1	1	0.16796961	0.634785443	0.002326473
878	Unknown	No	309.32437	4.439	309.29544:48 309.3251:2730	null	0	0	0	0	0.90127428	1.459652077	0.00337228
879	Unknown (carbon number 15); PlaSMA ID-1638	No	310.17374	6.554	59.03728:5 66.10635:5 67.34912:5 70.06328:436 73.51239:5 75.42655:5 81.51818:5 85.1329:5 88.17054:5 92.28421:5 98.0587:71 101.05966:5 105.04681:5 108.07174:5 115.70703:5 116.06998:207 117.08774:5 123.09116:5 126.05293:207 127.27982:5 129.57547:5 136.18195:5 142.73105:5 145.58658:5 147.9539:5 151.12163:5 153.18019:5 167.11824:40 174.08305:5 182.66422:5 184.89046:5 194.51961:5 195.10979:218 195.976…		1	1	1	1	0.00984202	1.368542874	0.000894935
880	Unknown	No	310.30814	4.382	69.06724:49 87.93972:42 293.08893:49 310.31412:360	null	0	0	0	0	0.213850033	0.571236328	0.705023717
882	Unknown	No	311.25568	1.301	80.44635:42 94.68307:42 109.03801:49 138.05258:49 140.06699:42 166.15749:98 194.14793:49 293.21002:49 293.25812:245 308.8468:42 311.26849:642	null	0	0	0	0	0.000256379	0.452441419	0.653573021
883	Unknown	No	311.34091	4.4	55.29766:42 58.06314:98 242.74593:42 254.28087:358 265.1723:42 268.29718:245 272.15829:42 298.60248:42 311.34409:147	null	0	0	0	0	0.008400066	0.867145721	0.220332994
884	Unknown	No	312.04062	5.418	142.37857:42 148.03227:516 224.22688:42 230.03198:98 308.38904:42	null	1	1	1	1	0.013932678	1.359888125	0.000668774
888	w/o MS2:(9Z,12E)-15,16-dihydroxyoctadeca-9,12-dienoic acid	No	313.23645	1.264	57.07093:98 64.09322:42 67.05068:49 69.06601:42 74.05643:42 81.07215:49 85.06921:42 91.05067:49 93.06706:49 97.09824:49 105.07687:49 121.07317:49 125.0909:49 129.49695:42 139.11049:49 140.03658:42 141.12924:245 149.0202:49 149.12997:147 161.13248:49 163.10718:49 166.08453:42 169.11621:98 171.0858:49 179.14024:49 183.05347:49 193.86559:42 207.13557:98 215.12251:42 231.21201:49 247.77333:42 260.753…	LKLLJYJTYPVCID-JVVXYUKTSA-N	1	1	1	1	0.061627872	1.274510324	0.001794297
889	w/o MS2:PiperlotineC	No	314.13242	6.354	78.12703:10 106.37558:10 125.00937:20 126.00401:29 147.35132:8 166.03401:8 169.01045:58 170.02008:152 173.86813:10 180.05162:10 182.06665:10 184.03761:94 193.12517:10 194.88423:8 197.04349:39 198.04849:241 211.0583:20 212.0677:87 226.06754:230 234.80618:8 240.08363:298 241.08813:29 249.68556:10 254.09337:10 254.1001:49 256.21167:10 282.32654:8 284.13278:108 297.10245:29 310.827:8 314.13223:1491	TYFKYDTUEMTUNY-VOTSOKGWSA-N	1	0	1	0	0.797724512	0.874349138	0.058564708
890	w/o MS2:(2E,4E,8E)-7,13-dihydroxy-4,8,12-trimethyltetradeca-2,4,8-trienoic acid	No	314.23248	4.805	54.55468:42 60.07927:49 76.44767:42 85.02683:196 94.0158:42 126.90633:49 133.43878:42 143.56502:42 227.29045:42 250.9529:42 311.31561:42 314.23236:462	RCKDDMWGRIYLCN-WRHFRISWSA-N	1	1	1	1	0.407484124	1.39260374	0.005129602
891	Unknown	No	314.30338	1.306	57.0677:49 101.49907:42 133.65898:42 146.07996:49 149.72057:42 164.05569:42 166.01921:49 176.03995:49 182.03029:49 190.05452:49 193.03307:42 197.16541:49 222.0278:49 226.02699:49 245.17288:42 254.05486:49 261.0799:42 268.06271:49 278.14014:42 284.29337:147 291.83472:42 296.29132:147 308.04395:42 314.30106:559	null	0	0	0	1	5.45E-06	1.166886277	0.024264279
892	Unknown	No	314.34003	4.357	293.68082:42 296.32773:98 314.33853:3008	null	1	1	0	1	0.047198058	0.813700636	0.148281917
893	Unknown	No	315.1264	3.437	52.52551:42 61.03893:98 81.74786:42 98.03358:147 103.0535:42 115.05959:196 131.91089:42 140.05161:49 155.12659:42 158.06584:1165 183.0573:49 183.0611:147 249.94951:42 254.23866:49 272.45538:42 312.64966:42 315.0787:49	null	1	1	1	1	0.156790267	0.882593117	0.135249871
896	Unknown	No	315.26334	4.34	64.55511:42 78.76389:42 154.10449:49 155.14037:196 191.19882:42 208.41916:42 212.20027:3436 215.36134:49 221.97752:42 311.62192:42 315.26303:147 315.34283:98	null	1	1	1	1	0.179713772	0.422369081	0.913512561
897	Unknown	No	316.09976	3.465	116.03559:49 158.06654:98 169.06039:49 213.05156:49 232.91006:42 263.13043:42 313.82715:42 316.10086:147	null	1	1	1	1	0.012434026	1.224793671	0.000464224
898	w/o MS2:Jatrointelone C	No	316.2088	0.896	57.06761:49 74.94505:42 90.59393:42 102.08853:49 105.06654:42 115.0351:98 120.66205:42 126.05401:98 149.78566:42 159.06485:464 168.58278:42 176.08627:245 190.12975:42 211.35974:42 216.12038:1584 242.08736:42 245.22308:49 260.14285:49 276.16348:42 285.81323:42 316.07629:49 316.20618:3045	BBVMYGHPTSHCGZ-DUZCPJEUSA-N	1	0	1	1	1.07E-05	0.471817059	0.350817948
899	Unknown	No	316.22183	3.728	86.08952:49 86.09603:541 131.82059:42 183.31213:42 199.17882:940 203.12773:49 203.13774:147 227.17339:315 293.31995:42 316.21188:49	null	1	0	0	1	8.81E-06	1.280868844	0.000804273
902	Unknown	No	318.11496	3.014	82.70188:42 95.18504:42 108.04385:49 124.03889:49 126.05278:337 129.69048:42 138.05379:98 166.04836:42 168.06561:678 172.11086:49 175.70665:42 197.05319:49 204.02165:42 212.76366:42 216.67891:42 237.03493:42 253.24742:42 258.0722:49 318.06573:49 318.11334:196	null	1	1	1	1	0.857653058	1.470336249	0.000167589
903	Unknown	No	318.2012	3.747	55.05078:49 55.05495:245 60.04446:98 65.25266:42 69.06752:98 70.17873:42 72.08027:4345 72.46841:49 83.05134:42 86.09625:8586 87.10155:98 88.94673:42 102.83284:42 106.05006:98 109.19789:42 116.03384:49 138.05246:49 157.16667:98 185.16389:19550 187.9711:49 196.13954:42 201.11684:147 201.1228:679 208.0609:42 212.51199:98 213.15756:6283 215.026:49 219.12616:48 219.1324:1584 229.17897:49 290.07162:42 …		1	0	0	1	1.18E-05	1.387176028	0.000741256
905	Unknown	No	318.94867	0.838	123.11287:49 127.05317:49 159.51035:49 162.73428:49 166.08643:49 170.96097:49 170.97015:245 189.23643:42 208.03635:42 251.0369:49 283.16736:49 294.89328:42 310.67331:49 318.94083:49	null	1	1	1	0	2.12E-08	0.436812265	0.719250591
906	Unknown	No	319.05869	3.075	79.63782:21 91.0533:25 119.04431:49 131.68648:21 133.0992:25 136.07506:675 204.6096:25 216.02347:24 216.02966:540 219.59358:21 298.33051:21 309.57413:21 319.05038:49	null	1	1	1	1	0.051668967	1.589843721	5.96E-05
907	w/o MS2:Chaulmoogric Acid	No	319.19696	2.573	56.04634:49 56.05055:302 67.05204:49 69.06855:98 72.04436:147 82.02635:49 83.56408:42 93.06863:98 95.08383:49 103.86666:49 109.09942:638 111.11595:147 119.08145:98 127.11034:49 136.10658:98 137.09665:747 153.65875:49 154.12231:4953 155.104:49 165.29092:42 180.10066:196 181.12015:1606 187.5071:42 197.12634:331 198.14737:1451 199.13139:271 216.15623:9385 217.41174:49 224.12428:49 236.11679:49 240.4…	XMVQWNRDPAAMJB-UHFFFAOYSA-N	1	1	1	0	8.57E-05	0.326317359	0.600110103
909	Unknown	No	321.05383	3.457	112.03406:42 140.01306:49 142.03329:49 160.00539:147 185.04282:42 187.92036:49 207.02806:49 218.01225:49 220.00598:98 234.44621:42 270.97528:42 275.17941:42 285.01364:49 315.69202:42 321.04852:49	null	1	1	1	0	2.55E-07	1.833284575	8.81E-05
912	w/o MS2:MMV688554	No	322.1225	5.466	152.82744:42 158.02002:359 181.04257:244 181.04636:950 240.11403:195 240.12056:990 315.508:42 322.12238:98	NUGZAVACCBZKET-UHFFFAOYSA-N	1	1	1	1	0.312277265	1.548361158	0.000392957
914	w/o MS2:Mequitazine	No	323.15674	3.213	52.12627:42 60.31136:42 70.06216:49 112.0731:245 114.0868:49 114.0913:98 120.07531:49 130.07965:49 130.08446:1257 140.03673:49 166.08101:49 168.30615:42 188.10565:49 270.10452:42 277.13602:49 295.02567:42 305.14636:147 313.18134:42 323.15402:266		1	1	1	1	6.37E-07	1.492984069	0.000693778
916	Unknown	No	324.05878	3.141	108.04102:49 121.02539:42 125.0392:98 139.01125:49 143.03328:49 148.03592:147 151.04562:49 163.04454:49 174.68596:42 179.04453:319 186.23959:42 191.04189:245 209.05281:49 294.22311:42 307.02945:870 313.49265:42 324.06683:98	null	1	1	1	1	0.000460787	1.817172538	7.99E-05
917	Unknown	No	324.12726	1.097	79.8207:42 109.09882:42 111.04131:49 137.03345:49 156.54648:42 189.07343:49 264.26904:42 289.09268:49 303.97128:42 306.22141:49 319.15546:42 324.09589:49	null	1	0	1	1	0.247251933	1.105410304	0.00327066
918	Unknown	No	324.1275	3.011	60.04333:49 119.93391:49 121.02871:283 124.03453:49 126.05312:49 144.07033:42 150.03065:49 154.04924:49 160.07538:42 167.03131:147 177.05966:49 182.48602:42 196.05504:49 197.03976:98 208.03465:49 214.07133:49 215.05699:98 222.72392:42 232.08051:98 251.18193:49 251.18414:49 267.11203:42 274.08612:775 282.72345:42 292.10666:98 318.30923:42 324.08221:49	null	1	1	1	1	4.87E-05	1.448965908	0.001400428
919	Unknown	No	324.32257	4.098	96.07794:49 272.35547:42 324.32422:1723	null	1	1	0	0	0.01108942	0.866275397	0.144182464
923	Unknown	No	326.26987	1.17	69.0327:49 73.0294:42 89.0226:42 104.99706:49 111.04108:49 121.10038:42 131.03075:98 139.037:49 157.88866:42 161.04099:49 199.05736:49 222.9118:42 227.05016:49 238.25594:42 262.02948:42 273.05377:49 291.0697:49 308.22653:49 313.76593:42 326.10294:147	null	1	0	0	1	9.00E-06	1.320612059	0.005115547
927	w/o MS2:HYDROQUINIDINE	No	327.19974	1.788	55.95984:42 70.86603:42 73.0647:196 83.10844:42 87.04335:448 88.79655:98 89.05885:38979 89.49821:49 90.72907:49 93.64375:49 107.06748:49 131.06487:49 131.06807:592 132.68291:147 133.08452:33121 134.23276:98 134.61063:98 136.17657:49 137.64774:49 144.03256:49 151.07799:49 151.09525:147 158.46489:42 175.09789:98 177.10939:6762 178.1635:98 189.84134:42 195.12299:679 207.1109:49 215.86449:42 219.1337…	LJOQGZACKSYWCH-UHFFFAOYSA-N	1	1	1	1	0.541142055	0.633491816	0.035191466
928	Unknown	No	328.02625	3.567	59.43067:98 109.28558:42 125.02015:42 167.37958:42 213.68246:42 216.98694:98 324.54193:42 328.30844:98	null	1	1	1	1	0.218438066	1.842242091	0.000265654
929	w/o MS2:UR-144 N(4-hydroxypentyl)	No	328.22974	1.544	69.03208:49 71.0057:49 81.03286:49 85.02637:245 85.50504:42 87.04211:49 95.04652:49 95.05064:49 97.06769:49 101.24728:42 107.04868:98 111.04306:42 123.47456:42 127.03555:245 131.0312:297 133.08464:196 145.04434:147 145.04942:371 147.04762:49 153.04774:49 153.05644:147 156.10071:98 163.05856:147 172.78766:42 180.08516:49 181.04601:98 185.04294:245 193.04474:98 195.11923:98 200.02203:49 201.07443:4…	YHFHYHZNLCEAAP-UHFFFAOYSA-N	1	1	1	1	0.247251933	0.679259954	0.053381823
935	w/o MS2:(2E)-N-(4-acetamidobutyl)-3-(4-hydroxy-3-methoxyphenyl)prop-2-enamide	No	329.17221	0.713	67.05203:49 69.06853:147 77.03453:49 79.05116:98 81.07108:781 91.05622:98 95.08242:147 98.98457:49 106.03974:147 109.06268:147 121.05942:49 121.06405:271 130.88841:42 134.03793:245 137.05708:1195 137.1344:98 138.24046:49 140.26955:49 147.67548:42 149.05977:1058 150.03212:98 155.48203:42 161.92174:42 165.04347:49 165.05249:245 170.10977:98 178.02333:98 185.13113:42 187.11089:147 189.48579:42 193.0…	ZVMGKOAHBAIHLO-SOFGYWHQSA-N	1	1	1	1	0.692923021	0.270399951	0.950063408
936	Unknown	No	330.33203	4.433	262.77121:42 268.29947:307 330.33237:667	null	0	0	0	0	0.033177415	0.326142233	0.948959295
938	w/o MS2:Ipratropium bromide monohydrate	No	332.21759	3.661	59.96276:42 79.96564:42 86.09615:8824 87.61483:49 95.80302:42 106.92263:42 160.38463:42 185.16187:98 198.57869:49 199.18095:13403 200.05029:49 201.12468:147 202.26387:49 207.01044:42 219.11356:49 219.13228:1112 221.00577:42 227.17354:6581 229.11293:49 299.90808:42 314.20929:382 332.21484:959		1	0	1	1	1.27E-05	1.184338588	0.001857981
941	Unknown	No	335.3399	4.419	111.47123:42 335.27591:49 335.34021:1400	null	0	0	0	0	0.132603282	1.086175851	0.089088108
943	Unknown	No	337.27026	1.306	55.05248:49 57.03161:49 59.05757:49 65.92805:42 67.05292:49 69.06828:98 77.30823:42 79.0359:49 83.08291:49 90.5232:42 95.08488:98 109.09762:49 130.09218:42 133.10086:49 149.12811:42 161.12697:49 172.11433:49 181.05925:49 203.18553:49 211.56229:49 259.18344:42 273.18146:42 282.82431:42 319.1311:49 336.95792:49 337.27258:1492	null	1	0	0	1	8.63E-06	0.890902988	0.034175074
945	Unknown	No	337.35431	4.368	56.10601:42 59.06077:98 108.17948:42 132.01711:42 268.28568:42 280.29953:98 294.314:98 312.23459:42 320.8573:49 337.35751:1978	null	0	0	0	0	0.056468088	0.848813201	0.209569536
948	w/o MS2:Hapalindole A	No	339.16394	4.095	121.7309:42 130.04893:98 137.10287:147 142.6653:42 147.07491:310 158.44028:42 165.10095:2398 191.78787:42 193.0955:1474 254.02795:42 300.94733:42 337.39124:42 339.16888:245		1	1	1	1	0.000774288	1.45276006	0.002333407
950	Unknown	No	339.28543	1.304	55.05168:49 55.0548:49 61.02693:42 79.12741:42 81.06732:49 89.02612:42 95.0825:49 102.99805:42 109.09947:98 121.10283:196 131.03004:42 135.11694:98 144.03317:49 149.13031:98 153.97597:42 172.06879:42 194.03227:49 197.09496:42 207.06319:42 262.03253:42 277.12497:49 294.0451:49 311.09729:42 331.20465:42 339.28366:1473	null	0	1	0	1	8.93E-06	0.666125324	0.524006978
951	Unknown	No	339.28625	0.679	57.07003:49 67.04972:49 95.08248:49 111.116:49 121.09664:49 135.11368:49 339.28635:396	null	1	1	1	1	2.12E-08	1.049282609	0.01494643
954	w/o MS2:(1R,4aS,5R,8aS)-5-(5-hydroxy-3-methylpentyl)-1,4a-dimethyl-6-methylidene-3,4,5,7,8,8a-hexahydro-2H-naphthalene-1-carboxylic acid	No	340.28406	1.148	57.06754:98 60.04282:4482 67.05044:49 67.05389:147 69.06808:343 71.08721:147 79.05067:49 81.06932:382 83.08268:196 86.06299:147 88.03948:49 93.05857:49 93.06806:147 95.08462:423 97.06327:366 98.05814:147 99.08187:42 102.05432:2497 103.05443:42 105.06927:147 108.07991:147 109.06503:868 109.09877:196 112.07694:147 114.05166:147 116.89565:42 119.08382:337 121.09898:431 123.07803:196 123.11388:196 12…	NSRKLZRKJJQJLD-KXBJDGJWSA-N	1	0	1	1	2.12E-08	1.602476394	5.54E-05
956	w/o MS2:Yohimbic Acid	No	341.17761	2.572	82.55402:42 160.12335:42 238.13318:49 238.14185:643 277.0665:42 281.14545:2782 332.33047:42 341.17776:5052	AADVZSXPNRLYLV-UHFFFAOYNA-N	1	1	1	0	3.95E-05	0.462259103	0.38484824
957	Unknown	No	342.08023	3.369	74.17612:42 98.41628:42 103.01909:98 114.061:49 114.06551:577 128.27518:42 140.96561:49 162.05557:42 166.98174:49 229.00832:96 229.01895:2245 342.04929:49	null	1	1	1	0	8.63E-06	1.638565988	0.000197769
962	Unknown	No	344.22766	1.787	76.11263:42 89.0606:634 111.11004:49 129.78186:42 133.08336:792 164.12439:42 172.78984:42 177.10986:245 185.16176:49 195.12151:49 215.94341:42 221.13931:98 233.18785:42 239.14185:49 254.03267:49 275.01904:42 283.17191:98 301.27664:42 317.17929:42 326.26776:98 327.19968:1920 342.22617:42 344.22232:98	null	1	1	1	1	0.80169497	0.652581319	0.014794881
963	Unknown	No	344.27902	2.908	67.05422:42 76.03894:245 90.05618:42 95.08643:49 98.39832:42 115.12135:49 115.12888:49 126.06385:49 130.06033:42 135.12811:98 153.12617:42 177.16212:49 204.15208:42 233.21786:49 239.14183:49 251.23936:98 274.1066:42 320.38989:42 326.26535:677 335.23523:42 344.27982:296	null	1	1	0	1	8.99E-06	0.736759323	0.428949018
964	Unknown	No	345.20349	0.827			1	1	1	1	0.517495545	0.413722853	0.633135571
966	Unknown	No	346.10873	3.01	117.44775:42 119.02415:49 143.02766:49 168.06325:49 213.31662:42 256.07806:42 267.06949:42 283.1806:42 286.22174:49 311.09836:42 314.0813:398 328.05838:49 346.08765:245	null	1	0	1	1	3.00E-05	1.233180902	0.001123399
980	Unknown	No	353.3515	4.515	169.27687:42 179.63116:42 280.9516:42 319.66339:42 344.90808:42 353.14621:277 353.34952:857	null	1	0	0	0	0.346054037	1.485556219	0.007585942
982	Unknown	No	355.06644	0.691	73.04331:98 73.04691:275 172.11285:49 263.1615:42 266.9971:433 345.18277:42 355.06348:471	null	1	1	1	1	0.312277265	0.23333614	0.719250591
983	Unknown	No	355.367	4.058	97.06361:42 102.09159:147 128.62076:49 243.90111:42 254.28348:196 268.29755:196 275.38492:42 329.7739:42 337.35284:147 352.75058:42 355.36484:627	null	0	0	0	0	0.226117818	0.751908998	0.499335069
985	Unknown	No	356.31375	0.793	53.5302:42 57.06801:98 62.82557:42 71.08419:98 76.46479:49 81.06735:147 83.08197:49 86.05965:245 95.08249:49 95.08797:147 105.04544:42 111.11448:42 121.09967:147 128.66402:42 213.87576:49 221.23334:42 254.27904:49 261.25717:42 266.13437:42 268.29987:293 278.27386:49 278.28091:561 282.27902:98 284.29117:414 295.38782:49 295.40714:98 296.29391:22954 297.27164:49 298.36258:98 299.68408:49 301.57419:…	null	1	1	0	1	9.04E-06	0.768694919	0.302011532
986	Unknown	No	356.34967	4.403	50.85505:42 159.35617:42 269.24442:42 283.54822:49 294.31232:283 341.24762:42 356.35629:714	null	1	0	0	1	0.157333212	1.12445449	0.041827231
990	Unknown	No	360.30997	0.994	60.04306:147 125.09566:147 131.03299:42 139.07574:49 175.06297:49 190.10704:42 224.96196:42 234.82542:42 261.22549:42 279.05728:42 282.27448:98 294.15552:42 324.28931:98 331.53412:42 342.29666:196 354.38321:42 360.31842:98	null	1	0	0	1	9.02E-06	1.402781534	0.002334877
994	Unknown	No	361.27066	1.309	55.01712:49 60.79322:42 67.05299:98 69.06952:98 77.62359:42 79.05471:98 91.05199:98 93.06839:49 95.08906:49 105.06819:98 107.08508:98 117.06622:49 119.08116:98 121.10092:196 125.15054:42 129.05283:98 133.09766:98 147.11241:42 153.31381:42 157.1028:98 161.08954:49 173.11655:49 175.15013:49 191.17747:49 201.16611:49 203.13948:49 245.2256:49 260.42197:42 269.2254:147 279.12726:42 299.09555:98 335.71…	null	0	0	0	1	0.014347948	0.510689555	0.515209718
995	Unknown	No	361.27142	3.561	57.51025:42 200.16354:98 258.01141:42 278.85556:245 333.56308:42 361.07349:98	null	0	0	0	1	2.42E-05	0.412694977	0.684531636
1000	Unknown	No	363.28943	1.299	55.05458:49 63.58919:42 81.06703:49 91.05328:42 95.08354:147 97.04557:49 105.06816:98 108.04373:42 109.09764:147 117.06771:49 117.07532:49 121.09781:98 123.08309:49 129.06398:42 131.08432:49 137.13251:147 149.13329:42 161.12878:49 173.12766:98 175.14644:42 177.16194:98 181.05551:42 189.16084:42 195.12126:49 231.14561:42 243.07893:49 268.64957:42 271.24155:98 303.00537:42 312.11572:42 345.10641:49…	null	1	0	0	1	0.003063646	0.527447074	0.721603066
1005	w/o MS2:NCGC00180512-02	No	365.22876	1.105	57.03288:16 61.02139:16 95.41825:14 101.05958:14 105.06544:16 105.06689:16 117.06635:16 117.0694:16 121.04696:16 121.06087:82 123.07858:33 129.07211:14 135.07912:33 139.76909:14 143.08188:14 147.07677:49 148.05458:16 149.13342:65 155.08104:33 156.09035:33 157.10292:33 159.07942:33 161.09323:16 163.07666:16 169.09976:16 171.07843:33 173.0945:33 173.12776:65 175.11121:49 177.12839:14 180.17393:16 1…	IUVZTUKGYOYDHT-UHFFFAOYSA-N	1	1	1	1	0.011073759	0.34831345	0.958065525
1007	Unknown	No	365.27402	4.257	121.0301:42 159.85847:42 228.46713:42 230.98599:49 307.26358:49 347.26096:42 365.27432:391	null	1	0	0	1	0.024598252	0.645277387	0.377925796
1008	w/o MS2:Melophlin P	No	366.29773	0.796	57.0307:98 69.06726:49 79.0523:49 89.05644:49 99.07952:98 107.0881:49 115.07613:49 117.06786:49 121.09795:49 133.08482:98 135.07912:49 139.10887:49 151.09731:49 157.11702:98 157.12407:245 173.1315:42 179.10265:49 185.11768:49 193.14253:49 195.12138:49 215.16162:49 231.20555:42 233.15131:49 254.20729:49 268.7579:42 292.2814:42 296.29147:49 303.26471:98 310.11124:42 321.27298:49 330.26889:49 331.26…	TZDVTFYLQHHLND-VXPUYCOJSA-N	1	1	1	1	0.719644737	0.649863215	0.160877771
1011	w/o MS2:Scalarin	No	367.26727	0.93	57.02991:98 57.03203:715 59.04828:8150 59.61312:49 77.97098:42 97.28433:42 99.07716:245 115.05252:49 115.07211:147 117.08965:3766 119.091:49 135.09929:49 151.10658:42 157.12122:361 167.6004:42 173.11191:49 175.13058:1917 178.48164:42 183.94293:49 190.09421:42 213.12733:42 215.16458:49 233.1673:195 233.17372:990 243.17206:49 251.18245:196 278.14374:42 286.10956:42 291.21481:147 297.24619:42 349.27…	VLFJWLVMFJQJEU-HWOCEHATSA-N	1	1	1	1	2.12E-08	1.21219477	0.003399071
1013	Unknown	No	368.31384	1.126	101.0566:49 205.65413:42 268.64047:42 289.42563:42 295.0499:42 308.28827:98 337.08966:42 362.93622:42 368.22763:98	null	0	0	0	1	8.92E-06	0.5432901	0.0980851
1017	w/o MS2:fraxin	No	371.0986	0.691	73.04564:12548 73.54114:49 98.05154:42 107.88612:42 129.04964:49 129.05441:196 133.00853:49 133.0134:196 147.06299:147 149.04237:836 174.03639:42 201.52089:42 207.02415:98 207.0282:278 222.93083:49 223.0609:98 241.17705:49 248.97961:98 248.98627:98 250.96747:2326 253.99207:42 265.00769:49 265.01685:245 266.99643:18244 268.97418:98 271.95447:98 278.96527:49 278.96762:98 281.048:2098 284.99713:49 2…	CRSFLLTWRCYNNX-QBNNUVSCSA-N	1	1	1	1	0.126514181	0.22948387	0.86758182
1018	w/o MS2:Nomegestrol acetate	No	371.22601	2.043	53.0776:49 69.03211:42 73.06359:98 87.04477:245 89.05896:9702 89.73504:49 90.82555:49 101.06224:49 113.02068:42 117.09204:98 129.05122:42 131.06985:245 133.08469:12239 133.93362:49 135.34035:98 137.04533:49 139.65938:42 170.86343:42 175.09439:147 177.10962:6207 179.12885:98 192.01172:49 195.11734:196 195.13304:98 213.08327:49 217.12355:42 221.12866:97 221.1391:1002 229.07005:49 234.05299:42 239.1…	IIVBFTNIGYRNQY-YQLZSBIMSA-N	1	1	1	1	0.914309699	0.619728473	0.052792926
1020	Unknown	No	371.32697	4.195	88.29964:42 123.16724:42 200.40955:42 268.24878:96 268.25797:2079 371.32269:299	null	1	1	1	1	0.007724375	0.310851921	0.779784738
1021	Unknown	No	372.25751	1.782	89.06139:49 125.00255:42 133.086:196 146.72044:42 244.57663:42 285.42136:42 290.06573:49 323.91901:42 327.19894:245 340.52271:42 367.72275:42 372.25153:98	null	1	1	1	0	0.674370193	0.685995863	0.057218409
1023	Unknown	No	373.97766	5.691	131.22575:42 136.93996:617 172.53459:42 176.87199:147 178.02286:624 191.96666:42 193.99818:5445 206.54109:42 272.2832:42 276.00006:587 287.62097:42 358.16055:42	null	1	0	1	1	0.001060631	1.394644375	0.000122726
1025	Unknown	No	376.04895	3.288	91.0547:42 126.01483:49 126.02271:1314 251.02533:49 251.03868:275 367.47272:42 376.00989:49	null	1	1	1	1	0.117464741	1.343088443	0.000460845
1030	Unknown	No	379.3678	4.489	52.58746:42 57.07087:49 371.98663:42 379.36819:1356	null	0	0	0	0	0.62107103	1.011115272	0.113149301
1034	Unknown	No	383.26318	1.117	52.87549:42 55.05597:98 59.04823:196 71.04756:42 75.04169:147 93.60625:42 99.07985:49 109.10255:42 115.07348:147 133.08037:49 133.08362:147 167.1676:49 173.11351:49 191.12379:98 191.13158:196 231.15916:49 249.16232:49 256.16031:42 292.40463:42 310.23819:42 325.2189:49 358.13565:42 383.11884:49 383.25909:987 383.32785:147	null	1	1	1	0	1.48E-05	1.08902132	0.015382681
1035	Unknown	No	383.36203	4.551	254.28099:49 268.29498:49 275.26114:42 292.24277:42 322.30597:49 344.86624:42 353.35471:98 377.66269:42 383.36249:4921	null	0	0	0	0	0.063752547	0.590664258	0.625859313
1036	Unknown	No	384.29456	0.931	57.03391:49 57.10819:42 59.04803:712 99.07815:49 101.09348:98 113.77331:42 117.08765:357 157.12057:49 170.70753:42 175.13173:714 233.15991:49 233.17278:98 249.13065:42 268.2308:42 283.45325:42 338.14792:42 360.51547:42 367.26578:1167 381.27237:42 384.29568:98	null	1	1	1	1	2.12E-08	1.271476229	0.002303923
1038	w/o MS2:(4R,6S,8S,9Z,11E)-16-chloro-17,19-dihydroxy-4-methyl-3,7-dioxatricyclo[13.4.0.0?,?]nonadeca-1(15),9,11,16,18-pentaene-2,13-dione	No	387.06027	2.041		WYZWZEOGROVVHK-RPJJWQTDSA-N	0	0	1	0	0.205032544	0.806539261	0.042353321
1040	Unknown	No	387.39099	4.736	80.09103:49 88.07274:49 102.09299:1001 176.31227:42 281.5148:42 286.30566:196 291.90927:42 298.30917:509 319.49026:42 326.34143:2259 376.88803:42 385.41745:49 387.39188:4031	null	1	1	1	1	0.351515255	0.963241763	0.338674143
1041	Unknown	No	388.25241	2.043	89.0537:24 89.059:271 101.05379:25 102.3586:21 117.089:21 129.04961:49 129.05919:25 133.08304:447 177.10577:49 177.11325:123 199.00009:21 215.08304:25 221.13684:74 252.65714:21 265.16086:25 277.38834:21 283.16675:25 318.23553:21 327.20178:74 348.90833:21 371.19824:24 371.22803:808 375.81366:25 384.33923:21 388.12152:74 388.24884:306	null	1	1	1	1	0.914309699	0.618409628	0.039472823
1045	Unknown	No	389.95032	5.691	128.60941:42 136.93831:1753 184.40694:42 193.41359:147 193.99818:23629 194.88359:49 196.00107:49 198.0775:49 229.65898:42 234.91734:245 255.75229:49 279.69748:42 291.97339:3127 294.20523:49 372.54431:42 389.90277:49	null	1	0	1	1	0.000218157	1.359389518	0.000101639
1046	Unknown	No	391.25613	2.672	50.75594:21 58.06555:49 77.86158:25 84.04372:49 120.07836:49 146.05815:49 149.01863:25 149.02206:123 159.03349:25 166.07922:25 182.15189:49 195.11955:25 198.18483:98 224.40184:21 227.10991:25 242.07054:25 244.20627:25 249.11745:49 251.04799:74 288.67816:21 290.20538:49 368.80746:21 373.23434:25 391.0614:25 391.25311:669	null	1	0	0	1	8.50E-05	1.105127801	0.00332114
1049	w/o MS2:(S)-methyl 2-(2-(3-isopropyl-4-oxo-3,4-dihydrophthalazin-1-yl)acetamido)-4-(methylthio)butanoate	No	392.17569	7.58	56.88315:8 59.43383:10 70.06299:10 72.0798:49 84.07947:10 94.90545:10 98.09591:20 100.07175:10 100.9887:10 103.0304:10 107.90349:10 107.9896:20 110.09464:20 112.03851:58 112.11137:29 124.07305:10 126.09194:29 127.08453:206 129.13567:20 139.08372:10 141.09726:29 144.00897:10 146.16301:20 149.02164:10 151.0918:39 153.09976:20 155.11572:29 156.14972:29 159.05608:67 161.12682:10 165.88693:8 169.09579…	QNFJJLVWQARXHY-HNNXBMFYSA-N	1	0	0	1	8.28E-05	1.360911628	0.000832963
1050	Unknown	No	393.15021	1.76	75.32295:42 93.73665:42 168.98318:49 172.1185:98 199.97688:42 208.99202:42 216.08406:559 218.10631:49 236.88385:42 240.09244:245 258.09732:98 261.08954:49 272.10577:49 295.17581:42 300.10049:146 300.10782:953 322.50342:42 333.12979:98 361.11371:49 375.12332:49 375.13965:98 386.72629:42 393.14536:897	null	1	0	1	1	9.56E-07	1.332522047	0.000344912
1054	w/o MS2:NCGC00380916-01	No	394.17038	3.774	67.70557:42 70.06536:569 120.27206:42 123.05339:735 129.06548:49 147.0714:49 151.04869:98 201.10222:49 220.08934:48 220.10602:2854 226.1134:49 242.06569:42 248.10028:1509 262.23404:42 265.12653:245 301.35184:42 318.54639:42 346.77307:42 376.12427:49 377.13846:196 394.09473:49 394.16446:812	PMWFORPJUWEXBG-BHQATCKTSA-N	1	0	0	1	0.000553839	1.518642514	0.00115467
1059	Unknown	No	398.32306	4.588	82.93188:42 85.03027:98 127.97459:42 211.93826:42 383.43637:42 393.76276:42 398.32529:342	null	0	0	1	1	8.81E-06	0.727281091	0.105858748
1060	Unknown	No	398.9198	5.55	118.36777:42 120.96482:98 136.93835:10508 140.06296:49 197.21252:42 202.96512:147 218.27153:49 218.94034:3675 228.98894:42 234.91525:599 275.63849:42 299.91696:49 300.94449:1728 316.91852:923	null	1	1	1	0	0.58993891	0.67683838	0.057040307
1063	Unknown	No	399.35641	4.134	125.34706:42 292.75677:42 296.29352:1638 396.5051:42 399.35223:245	null	1	1	1	1	0.013932678	0.645377769	0.205994419
1065	Unknown	No	399.35791	4.682	130.1562:42 351.71658:42 358.82068:98 399.17273:49 399.35239:765	null	1	1	0	0	0.912699165	0.891604138	0.250734974
1072	w/o MS2:MMV161996	No	409.13171	3.502	103.34032:42 142.68231:42 166.03035:42 172.11279:98 180.43443:42 247.07304:302 342.32278:42 347.08533:98 395.69254:42 407.88211:49 409.13144:19852	DFDRXSQUDNWXGK-UHFFFAOYSA-N	1	1	1	0	9.26E-05	1.533171097	0.00150249
1074	Unknown	No	409.3746	4.529	116.05145:49 166.90358:42 236.18097:42 407.12399:42 409.37488:196	null	0	0	0	0	0.035685668	0.897222486	0.144536197
1077	Unknown	No	413.40656	4.477	140.70538:42 151.38202:49 295.42581:42 308.32953:147 371.89935:42 413.24911:49 413.40906:495	null	0	0	0	0	0.102651275	1.144591039	0.021417265
1078	Unknown	No	413.40945	4.689	74.05878:49 88.07269:49 102.08585:49 102.08868:245 121.01587:42 208.1151:98 294.1142:42 298.30902:49 312.32916:196 324.33191:98 352.32565:49 352.35468:637 406.59723:42 413.37552:95 413.40408:3048	null	0	0	0	0	0.044966385	0.744993835	0.396550644
1079	Unknown	No	415.03824	0.721	73.0443:49 117.06915:49 119.08564:2897 120.17503:49 123.11573:49 130.23636:42 133.06351:98 145.35237:42 165.02327:42 181.08942:49 297.96204:49 299.72998:42 321.22992:42 326.9657:458 359.12418:49 369.27661:49 380.24414:42 397.19095:49 415.00497:49 415.03647:411 415.20819:359 415.2626:98	null	1	1	1	1	0.008728547	0.59784038	0.100407244
1082	w/o MS2:2-Butenoic acid, 2-methyl-, (2R,3R,5R)-2,6,6,9-tetramethyl-11-oxotricyclo[5.4.0.0~2,8~]undec-9-ene-3,5-diyl ester, (2Z,2'Z)-	No	415.25131	2.328	67.26817:21 73.06472:74 82.92287:21 87.04337:98 88.79393:25 89.05888:2967 90.30008:25 93.04116:25 95.58273:25 108.44265:25 117.08889:49 118.83128:21 127.11308:21 132.68457:74 133.08456:4626 133.68486:49 134.81775:25 152.46948:25 157.25764:21 167.94695:21 171.09656:25 177.10384:96 177.11317:2400 177.74753:25 193.03487:21 195.11913:49 199.53745:21 217.96872:21 219.12132:74 221.13681:684 239.14143:2…	GXMVUJPIUWLNDG-MJJXSLNDSA-N	1	1	1	1	0.701258392	0.551506507	0.047832649
1083	w/o MS2:Salmeterol xinafoate94749-08-3	No	416.2858	2.039	64.64883:49 85.20526:42 89.06161:98 133.08307:147 174.56131:42 177.10774:98 194.77214:42 221.05972:49 256.04489:49 317.52206:42 321.75153:42 359.78229:42 363.09131:49 371.22308:1117 374.98401:49 412.77032:42 416.28546:514		0	0	1	0	0.840172227	0.799313229	0.233821767
1093	Unknown	No	423.35526	4.124	269.1106:42 283.25958:147 320.28952:614 417.8725:42 423.35519:196	null	1	1	0	1	0.001389359	0.749216917	0.250944297
1094	w/o MS2:Linoleyl Carnitine	No	424.341	4.563	57.03183:49 60.07912:98 69.06849:49 76.72285:42 83.0844:42 85.0266:486 92.4948:42 98.87132:42 125.09726:42 133.08807:49 141.19102:42 144.10033:49 165.15527:49 167.13805:42 187.62225:42 236.34314:42 263.22934:49 279.78723:42 295.1824:49 338.04953:42 365.26791:49 414.30121:49 424.31741:140 424.34058:4921	MJLXQSQYKZWZCB-OKLKQMLOSA-N	0	0	0	1	8.33E-06	0.78993568	0.190598101
1096	Unknown	No	425.30984	0.929	59.04796:98 91.04128:42 113.89458:42 167.31773:42 175.13338:147 222.69595:42 415.23947:42 425.3046:147	null	1	1	1	1	2.12E-08	1.015731837	0.043237228
1097	Unknown	No	425.37122	4.653	241.20958:42 291.24191:42 295.20865:49 425.20892:49 425.36536:729	null	0	0	0	0	0.769723809	0.490050667	0.352455339
1098	Unknown	No	425.37286	4.107	197.07283:42 316.37924:42 322.31128:358 339.39426:42 421.77234:42 425.37479:98	null	1	1	1	1	3.83E-05	0.631384639	0.435618484
1100	Unknown	No	426.35516	4.543	60.08103:49 74.09495:49 85.02364:49 85.02623:147 123.26363:42 135.41515:42 153.12903:98 217.75252:49 262.81146:42 303.3956:49 426.35852:1233	null	1	0	1	1	9.00E-06	0.58903334	0.472530634
1101	Unknown	No	427.38791	4.633	116.28454:42 133.08286:42 248.74445:42 268.29697:98 288.91144:42 292.29764:49 315.13297:42 340.31555:49 402.38974:42 426.07251:49 427.38998:7449	null	0	0	0	0	0.133465554	0.761204822	0.420289509
1103	Unknown	No	427.38892	4.099	323.32843:49 324.32443:2805 409.31561:42 427.38202:722	null	1	1	1	1	6.14E-05	0.485859771	0.262932329
1104	Unknown	No	429.08557	0.684	88.62211:42 219.51915:42 229.99615:49 320.85043:42 336.93265:42 341.0062:147 414.66812:42 429.08603:147	null	1	1	1	1	0.179713772	0.302638303	0.81472373
1105	w/o MS2:Garcinone D	No	429.18747	0.825	69.03442:98 77.03919:49 77.04166:49 81.03539:98 103.05328:49 105.06667:196 107.07774:49 111.04008:49 122.61593:42 129.05115:98 133.06355:4323 134.56673:49 142.06517:42 147.06122:49 165.08647:196 177.12259:49 234.53448:42 247.16747:98 262.68475:42 265.12204:147 275.19113:42 279.1225:541 293.17523:49 345.27063:49 351.38211:42 373.30444:49 395.1553:42 411.17612:337 426.49924:42 429.18414:691 429.320…	TYALNCRUIKOKGP-UHFFFAOYSA-N	1	0	1	1	2.12E-08	0.751109781	0.075904233
1108	Unknown	No	431.06525	0.724	67.03332:42 73.04551:196 90.63546:42 119.06111:49 137.51268:42 143.09508:42 163.21638:42 174.27916:42 199.16856:42 203.60417:42 275.2634:42 321.47418:42 326.96313:1663 342.01804:147 344.97836:49 349.15524:49 398.99319:49 398.996:98 408.043:42 415.03647:1984 431.02548:49 431.06921:196	null	1	1	1	1	0.002576788	0.416759889	0.47428752
1109	Unknown	No	431.30914	2.97	102.41252:42 116.03181:49 141.28764:42 278.40247:42 295.24026:42 323.67432:42 326.26498:147 388.05539:42 413.29541:380 431.19174:49	null	0	0	1	1	9.00E-06	0.394462206	0.83645165
1110	Unknown	No	432.2778	2.328	64.04827:42 87.03962:49 87.04224:415 88.78484:49 89.05906:6210 90.0748:49 90.9971:49 105.05388:42 117.0876:49 117.09368:147 126.71134:42 131.06837:325 132.68321:98 133.08482:13239 134.08499:49 136.02611:49 149.60559:42 172.13666:42 175.09456:355 177.11165:6805 178.14514:49 195.11555:49 195.12537:147 209.79877:42 221.1393:1540 223.14723:49 236.65877:42 244.03285:42 256.0676:42 265.16135:859 277.00…	null	1	1	1	1	0.80169497	0.632351155	0.02911167
1115	Unknown	No	438.23328	6.533	68.11906:10 95.86061:10 98.05722:25 126.04809:25 126.0544:97 143.80034:10 147.07339:85 167.1163:61 195.11162:49 219.99176:12 239.14615:12 240.39694:10 244.12715:254 341.13821:12 341.17972:276 438.23621:894	null	1	0	1	1	0.001785428	1.377498698	0.000365479
1116	w/o MS2:Bullatine B	No	438.29608	4.002	55.0549:49 56.04644:49 70.06342:49 75.43157:42 83.08204:49 84.07994:147 95.08395:49 100.11163:42 111.1146:49 124.01732:49 125.13212:42 137.13626:49 142.02386:196 148.0293:42 155.01144:999 184.78754:42 198.05066:245 237.00717:42 260.7424:42 266.28378:11870 267.87708:49 276.14587:42 284.29398:4694 289.93539:49 296.17108:42 340.71332:42 364.24924:48 364.25998:1495 375.19955:42 395.24561:146 395.2484…	XRARAKHBJHWUHW-MBVMIALBSA-N	0	0	0	1	2.69E-06	0.401318723	0.464224112
1120	w/o MS2:((6R,6aR,13R,13aS)-2,3,4,6,6a,7,8,9,10,12,13,13a-dodecahydro-1H-6,13-methanodipyrido[1,2-a:3',2'-e]azocin-1-yl)(1-isopropyl-1H-indol-6-yl)methanone	No	440.27335	4.094	57.07011:147 64.32873:42 78.63458:42 83.08322:98 85.10313:98 95.07972:49 109.10086:98 111.11296:49 123.11454:49 129.03711:42 151.14748:147 204.21432:42 216.06102:49 235.64619:42 243.23021:49 261.10272:42 268.25836:98 299.2561:12254 300.26303:49 305.48267:49 412.16809:42 433.7977:42 440.27621:341	IFQVDHKHKVDYQC-OUJSJNLKSA-N	0	0	0	1	1.08E-06	1.019361909	0.069674988
1121	Unknown	No	442.33832	0.93	55.70701:49 55.7175:49 57.03278:98 59.04904:196 99.08223:49 115.07301:49 117.09055:652 170.16447:42 175.12779:273 226.04591:42 233.17036:147 242.88171:49 242.89923:49 291.2085:49 425.29303:97 425.3075:1501 428.82898:42 442.33292:245	null	1	1	1	1	2.12E-08	1.031520367	0.030080503
1122	Unknown	No	445.11642	0.684	73.04591:2202 81.06613:49 107.08692:42 119.2472:42 121.09826:98 125.12897:49 139.07442:49 139.14899:42 147.06349:3371 149.04631:98 155.17592:42 161.09364:49 165.08888:98 173.40187:42 181.08253:42 193.08246:98 207.0228:146 207.03088:1259 215.61362:42 221.11464:98 223.06581:147 259.16156:42 277.35657:42 281.05362:196 289.2446:49 303.15283:42 307.29565:98 316.17749:98 320.50867:42 324.98578:1286 339…	null	1	1	1	1	0.312277265	0.145330147	0.984696233
1123	Unknown	No	445.36151	0.708	69.06823:42 71.08618:49 89.1517:42 98.65047:42 107.08495:98 111.11554:98 116.18768:42 123.12039:98 129.54948:42 137.0452:49 147.06287:355 161.1001:49 163.11227:49 175.07376:98 177.08887:293 187.10857:42 191.0977:49 195.17601:49 207.02806:49 207.03413:98 219.13585:147 233.09518:42 277.1778:49 287.19733:49 297.65643:42 308.56909:42 316.17892:49 324.97455:49 339.0419:49 341.01321:1453 345.31488:42 3…	null	1	1	1	1	6.37E-07	0.975749841	0.079477036
1124	Unknown	No	447.00748	5.69	124.53217:42 136.93689:98 193.99661:3791 248.92888:42 250.80528:245 258.61398:49 265.08801:42 288.85471:42 291.97409:245 346.03885:42 349.0296:1390 373.06058:42 443.93933:42 447.0022:98	null	1	0	0	1	0.000909866	1.469999821	0.000462922
1126	w/o MS2:(1S,5S)-N-(1-(3,4-dimethoxyphenyl)-2-methylpropyl)-8-oxo-4,5,6,8-tetrahydro-1H-1,5-methanopyrido[1,2-a][1,5]diazocine-3(2H)-carboxamide	No	448.21945	6.69	70.06059:49 70.06413:1093 77.23897:42 101.07049:98 113.07867:42 115.08475:196 127.07961:49 127.08436:836 130.05023:147 141.0687:49 147.07454:818 155.0735:49 155.08224:821 157.09709:245 185.08641:147 185.09215:365 202.12106:98 212.1342:98 220.11177:49 226.11923:147 227.10046:340 244.12839:3079 250.11737:49 269.15317:49 269.16238:196 283.13535:49 283.14243:196 297.15424:49 300.1622:147 313.14297:49…	QXANIAZAMPJWCV-LEMITICQSA-N	1	1	1	1	0.015581059	1.481906835	0.000840032
1128	Unknown	No	452.27435	4.073	58.06566:42 95.08256:49 97.09856:49 101.8607:42 117.48497:42 121.71118:42 129.4653:42 142.02551:98 219.19896:49 230.14127:42 239.74429:42 280.25562:49 286.31796:42 311.25568:3633 317.04715:49 356.53134:42 382.2308:42 427.24603:42 434.26093:147 443.61127:42 452.27213:693	null	0	0	0	1	8.28E-06	0.718772787	0.145378271
1130	Unknown	No	453.20886	2.914	86.09449:147 173.36037:42 195.11111:49 220.88597:42 226.07729:49 228.13292:98 252.09222:42 264.08649:49 283.91867:49 294.13528:49 300.97357:42 310.18469:49 330.44678:42 373.65402:42 391.15469:49 420.98386:49 436.17886:49 453.05646:49 453.20599:196	null	0	0	1	1	0.701258392	1.329706675	0.000229484
1132	Unknown	No	453.40411	4.607	108.51752:25 127.05473:25 142.22784:21 215.20485:25 243.07242:21 353.15674:25 418.33142:21 433.07248:25 443.79105:21 451.98462:25 453.39542:582	null	0	0	0	0	0.203668262	0.479179347	0.799245321
1133	Unknown	No	454.29327	4.074	55.05378:42 57.07007:147 62.06065:1096 67.29958:42 71.08648:98 79.34994:42 85.10048:98 95.08238:49 107.19576:42 117.87944:42 124.01547:98 133.38969:42 153.12788:42 155.00932:511 169.11984:42 173.02055:147 198.04819:288 204.08571:49 216.06499:396 219.2047:49 233.04176:42 239.23502:196 257.24203:49 257.24881:98 282.27872:1127 295.11713:42 299.26804:49 311.25241:98 312.32648:98 313.2731:20390 314.27…		0	0	0	1	8.28E-06	0.826293164	0.101644369
1134	Unknown	No	454.38983	4.5	72.33296:49 76.28156:42 174.62801:42 437.49188:42 454.38568:562	null	0	0	0	1	6.10E-06	0.223449676	0.787623435
1135	Unknown	No	456.34732	0.966	89.05897:147 102.33866:42 117.08896:49 126.00843:42 133.08623:245 157.1555:98 173.03879:42 177.11691:147 181.49414:42 213.84035:42 229.19521:42 240.72765:42 316.04883:42 389.86407:42 403.59097:49 421.31567:42 438.1412:49 439.32703:541 456.10583:49 456.34888:423	null	1	1	1	0	0.000774288	0.447959571	0.34602738
1136	Unknown	No	456.4017	4.486	78.45514:42 391.68387:42 439.37509:42 456.40091:472	null	0	1	1	1	8.79E-06	0.559408197	0.462736719
1137	Unknown	No	457.26239	3.461	60.11714:42 71.08517:98 80.43724:42 125.63525:42 167.07649:49 227.17361:42 245.18217:49 254.95183:49 263.79315:42 280.16391:147 308.15063:49 326.16684:49 326.17447:147 392.17957:49 411.24557:49 439.25513:49 453.22302:42 457.20038:98	null	1	1	1	1	0.348517706	0.954206995	0.031607366
1138	Unknown	No	459.2753	2.597	82.99204:42 89.0563:196 125.85708:42 131.06815:49 133.08459:330 177.10382:49 177.11131:196 221.13257:49 340.62402:42 366.09232:42 411.02762:42 415.25357:98 451.9751:42 459.27365:991	null	1	1	1	1	0.126514181	0.581044748	0.085415536
1139	w/o MS2:Bullatine B	No	460.27463	1.298		XRARAKHBJHWUHW-MBVMIALBSA-N	1	1	1	1	0.004630835	0.603888474	0.110032388
1144	Unknown	No	463.37537	0.717	135.11331:42 149.02701:49 161.40536:42 177.08537:49 187.14534:42 221.0974:49 337.02518:42 389.31039:42 395.17529:42 399.35565:49 410.19156:42 417.16028:49 420.37137:42 430.07562:49 445.35239:98 445.36423:245 463.13623:98 463.33881:98 463.38419:245	null	1	1	1	1	2.12E-08	0.337665091	0.736979793
1146	Unknown	No	466.32907	3.969	105.8123:21 130.01669:25 142.02315:25 155.00717:49 157.63826:21 162.689:25 195.51553:21 284.12949:21 294.31372:307 312.31625:49 312.3212:141 363.1442:25 392.25598:25 392.29218:49 441.05426:21 448.30905:123 463.90952:21 466.27563:73 466.32416:762	null	0	0	0	1	2.71E-06	0.801384678	0.108375365
1148	w/o MS2:Smenamide C or D	No	467.2695	2.455	55.05595:42 57.0691:196 64.12501:42 71.08304:98 78.12473:42 83.08457:98 85.09932:49 95.07706:49 98.98049:49 107.01711:42 109.09949:147 115.04622:42 136.99144:49 137.13124:98 151.1528:42 155.00783:1427 181.12961:49 211.03177:49 211.04605:98 223.20403:42 239.23105:49 239.2354:147 257.24698:147 305.55167:42 313.27359:6556 315.65515:49 367.9689:42 393.22568:49 393.23123:337 444.93735:42 449.26523:207…	VZXRJCLKLPORSH-FLFAVRAGSA-O	0	0	0	1	7.70E-06	0.548560233	0.165846409
1152	w/o MS2:atractyloside A	No	471.21606	4.209	74.02528:98 84.03866:49 84.0451:49 86.09615:340 109.16547:42 133.0542:49 133.06068:536 167.78903:42 172.1165:98 183.10873:49 220.73633:42 229.11703:196 239.49393:42 246.14191:331 287.83377:42 294.1409:196 302.90524:42 311.16849:431 311.28995:98 337.83539:49 339.15353:49 339.16388:886 360.1821:42 383.07938:42 391.15842:335 408.18225:49 413.9241:42 436.16815:49 438.21249:42 454.18851:196 469.57339:…	QNBLVYVBWDIWDM-BSLJOXIBSA-N	1	0	0	1	9.64E-05	1.182837474	0.006270868
1153	Unknown	No	471.41364	4.689	68.26164:49 146.11552:42 162.11269:49 314.24573:42 356.96793:42 382.69928:42 409.90323:42 451.22858:42 466.87927:42 469.944:49 471.39163:134 471.41299:10706	null	0	0	0	0	0.102651275	1.146065563	0.021417265
1154	Unknown	No	471.94833	5.69	130.66658:42 160.15494:42 176.87419:245 192.06433:42 193.99658:572 241.39323:42 275.99356:98 277.50793:42 291.97635:98 366.09006:42 373.96988:196	null	1	0	1	1	0.001060631	1.437453283	0.000138004
1157	Unknown	No	475.28073	2.408	115.38371:42 126.99294:42 146.2567:42 266.07925:42 331.10928:42 339.28802:98 356.36371:42 395.069:49 450.65671:42 475.28943:245	null	0	1	0	1	8.92E-06	0.76960426	0.067166462
1158	Unknown	No	476.30435	2.599	50.86193:21 87.04483:21 89.05902:543 130.20288:21 133.08476:602 172.44267:21 175.09076:25 177.11157:406 217.26857:21 221.13503:49 255.27457:21 265.16122:74 305.79471:21 309.18924:49 327.20486:25 353.2124:25 371.20969:25 397.23892:21 414.10727:25 415.24582:74 441.2706:25 453.61417:21 459.2746:968 473.61282:21 476.29169:73 476.30087:1078	null	1	1	1	1	0.565296599	0.659651543	0.036907791
1159	Unknown	No	476.31418	3.221	89.47571:21 138.05353:25 163.51799:21 203.11325:25 205.08607:21 210.17897:74 214.07663:21 221.12625:25 224.53177:21 247.5097:21 249.12126:49 266.21402:49 267.13162:74 307.09988:25 324.51105:21 335.50458:21 363.13077:25 371.11142:21 386.26923:25 399.23123:21 414.96436:21 428.63373:21 432.27405:25 455.07132:21 459.27951:74 475.88898:25 476.30893:731	null	1	0	1	1	0.001994725	0.921347582	0.06116428
1160	Unknown	No	479.28525	3.323	65.5332:42 70.06105:49 86.09359:500 103.05227:49 115.31458:49 120.08004:1036 136.12303:42 165.09956:49 199.175:98 201.12466:196 206.40855:42 215.01762:49 219.13434:3239 225.92389:42 227.17564:196 233.1644:2399 236.57892:49 248.05659:49 252.10199:42 261.1597:4253 262.15955:49 264.22433:49 265.10193:42 267.13007:333 282.95462:49 306.63803:42 323.06595:42 329.22061:196 331.10696:42 332.21732:147 346…	null	1	0	0	1	1.49E-05	1.11476458	0.004665432
1161	w/o MS2:Cytochalasin B	No	480.26794	3.879	55.05698:42 63.39028:42 67.05212:49 83.08584:49 95.0839:98 100.94399:42 107.0825:49 111.07751:49 116.51546:42 121.09508:98 125.30966:42 139.11075:49 147.11447:98 152.03836:42 187.07449:49 209.90878:42 226.04634:42 231.16301:49 237.22322:98 244.05048:49 251.49338:42 256.22726:98 277.87106:42 280.25769:147 294.66403:42 305.98398:42 310.30188:49 333.67834:49 333.70145:49 339.25198:9809 342.73846:49 …	GBOGMAARMMDZGR-BKRFDJOMSA-N	0	0	0	1	3.37E-06	0.680361212	0.162503322
1164	Unknown	No	481.18814	3.009	106.9893:42 144.2758:42 151.04037:42 158.06586:527 259.94193:42 274.08804:49 285.92795:42 292.09903:98 303.37985:42 332.7424:42 379.24268:42 463.08792:49 472.1832:42 481.1666:147	null	1	1	1	1	0.000828795	0.9029362	0.032418309
1165	w/o MS2:Lucidenic acid A	No	481.2594	2.597	80.86866:42 89.05772:147 126.26895:42 133.08321:196 174.31842:42 177.10979:98 257.91431:49 346.60901:42 452.15555:42 459.26584:49 464.10446:98 476.28281:49 481.26239:5635 481.31171:93	INIPQDKLXQHEAJ-NCQSLMINSA-N	1	1	1	1	0.019372344	0.776034723	0.029033011
1166	Unknown	No	482.32376	4.041	62.05605:49 62.06047:147 85.0977:49 89.80827:49 191.08231:42 216.06079:49 300.29205:42 310.31137:245 313.60641:42 340.28735:49 341.29095:144 341.30396:2264 413.47812:42 421.27002:196 429.90033:49 458.68716:42 464.31244:791 482.31915:1280	null	1	0	0	1	8.79E-06	0.926521761	0.089773532
1167	Unknown	No	482.35886	4.723	52.47852:42 77.55544:42 100.42059:42 104.10549:503 108.40899:42 184.07323:196 443.37607:42 465.36588:49 482.35556:1305	null	0	0	0	1	5.80E-06	0.496118823	0.354803705
1169	Unknown	No	482.92166	5.542	120.96354:49 120.96663:49 122.92281:196 131.18584:42 136.93863:3416 138.93498:1987 143.56123:49 160.8972:49 162.82565:42 176.86678:49 197.64517:42 202.9695:147 204.92554:147 217.16504:42 218.94073:1554 220.93869:1350 234.91136:284 236.9137:537 252.53909:42 284.96887:49 285.00208:49 300.93524:49 300.94012:344 302.90021:333 302.94424:559 313.10675:42 316.91403:245 318.91788:843 324.89633:49 332.885…	null	1	1	1	1	0.067148967	0.829185092	0.017849252
1170	Unknown	No	484.28171	3.557	53.09391:49 114.02338:49 167.36665:42 316.66867:42 476.93808:42 484.28009:196	null	1	1	0	1	8.86E-06	0.797775453	0.203046215
1173	Unknown	No	487.92563	5.691	90.40842:42 132.00768:42 136.93695:445 153.42879:42 181.44341:42 192.90448:49 193.9967:7649 195.88159:98 197.17744:49 227.73271:42 234.9158:303 287.61224:42 291.97421:2513 319.55066:42 332.90134:98 387.02438:42 389.95111:1656 391.10043:42	null	1	0	1	1	0.000415574	1.400509252	0.00015465
1175	Unknown	No	489.05197	0.717	54.223:42 73.04698:49 128.51106:42 141.07936:42 147.0616:49 207.03268:49 275.06595:49 346.01309:49 349.19534:42 360.20657:98 392.34348:49 400.97189:49 400.98315:866 468.77386:42 471.1554:49 489.03207:49 489.05072:775	null	1	0	1	1	0.117464741	0.307889563	0.892019151
1176	Unknown	No	491.22098	4.067	58.09752:42 70.06429:245 117.59891:42 123.05361:296 132.4794:42 147.06996:49 211.41956:42 220.10646:962 227.10144:49 244.1097:49 244.12726:705 248.09857:1199 306.92596:42 317.15952:147 345.15115:512 362.17679:147 455.60632:42 473.21887:196 491.22147:1387	null	1	1	1	1	2.32E-05	1.55310682	0.000273309
1178	Unknown	No	492.47049	0.754	82.06297:42 113.45261:42 119.08411:98 145.70482:42 229.63342:42 236.23906:440 252.26183:49 256.258:49 256.26025:49 264.26694:895 276.15643:42 282.2807:196 459.89972:42 462.46704:98 475.29446:49 492.47217:1188	null	0	0	0	1	7.23E-06	0.290848405	0.662476506
1179	Unknown	No	493.27484	4.489	56.34626:42 111.75931:42 166.08632:49 172.10342:49 179.84035:42 237.78815:42 285.18964:49 294.22528:42 306.14124:98 323.1644:42 328.19418:147 356.01398:42 363.16382:98 380.18439:49 400.11694:42 474.09924:42 476.23975:196 493.26901:147 493.30957:196	null	1	0	0	1	0.000689963	0.54385548	0.157290041
1182	Unknown	No	495.43707	0.667	51.9176:42 57.06487:49 63.97324:42 69.06982:98 81.06741:49 95.08393:147 104.10886:49 109.09951:245 111.08199:49 123.11156:49 131.63214:42 146.39635:42 174.98885:49 176.2063:42 183.17349:147 206.11604:42 211.20326:98 233.79982:42 239.23111:98 325.17529:42 376.03775:42 383.14288:196 418.19391:42 439.19559:245 461.42062:42 467.39966:49 495.25824:340 495.34891:98 495.39893:138 495.43958:7298	null	1	1	1	1	5.63E-06	0.686604306	0.204771903
1186	Unknown	No	498.32535	4.161	67.47812:42 75.07661:42 181.53416:42 183.14658:147 204.5396:42 211.14787:147 276.15012:42 286.17499:841 311.28256:49 452.19415:42 487.23776:42 498.3175:147	null	1	0	1	1	1.48E-05	1.385899627	0.000681535
1187	Unknown	No	500.37701	1.049	65.24868:42 89.05872:147 100.53166:42 131.29959:42 133.08435:245 165.45094:42 177.10728:147 201.18358:49 215.80641:42 233.13989:42 323.30734:42 351.27618:42 371.21948:49 477.46533:42 483.35251:245 500.37848:760	null	1	1	1	1	0.00038469	0.458781504	0.448818653
1188	Unknown	No	500.37878	0.927	59.04695:98 110.24385:42 117.09221:147 175.13358:98 222.62494:42 233.17706:98 283.63541:42 398.90088:42 437.94507:42 482.12827:49 483.34744:245 500.00574:49 500.37335:147	null	1	1	1	1	2.12E-08	0.853382265	0.093014489
1190	w/o MS2:quercetin 3-O-glucuronide	No	501.06265	3.288	103.529:42 123.8107:42 126.02136:13361 127.20532:49 141.00592:42 153.05328:49 217.95053:49 246.99347:42 251.0369:29207 251.49339:49 253.28775:49 254.6377:49 374.90265:49 376.04596:3310 490.08231:42 501.06522:441	DUBCCGAQYVUYEU-ZUGPOPFOSA-N	1	1	1	1	0.126514181	1.340455782	0.000820711
1194	w/o MS2:[(2R,3R,4R,5R)-4-acetyloxy-5-(2,4-dioxopyrimidin-1-yl)-2-(hydroxymethyl)oxolan-3-yl] 2,4-dimethoxy-6-methylbenzoate	No	503.10275	0.672	72.25667:25 133.08006:25 138.37263:21 147.06325:74 159.41994:25 215.09793:25 276.18533:25 281.04855:413 311.13159:25 323.93777:21 326.96371:49 333.62723:21 341.01395:49 374.59821:25 415.02856:49 476.72437:21 486.34839:49 503.11148:231 503.14615:73 503.42032:74	MAWCJLLSYLMLHT-UTRMSSBJSA-N	1	1	1	1	0.812284056	0.161062039	0.852358182
1197	Unknown	No	505.08429	0.707	67.98557:42 73.04671:245 145.10521:42 147.0629:196 163.10872:49 281.0433:49 325.68414:42 357.51004:42 381.23645:42 400.98236:3262 408.33252:49 418.99533:42 487.56595:49 489.05603:1068 495.30786:42 505.08835:477 505.13885:195	null	1	1	1	1	0.017390195	0.343418747	0.833226725
1198	Unknown	No	506.28494	3.86	78.66806:49 119.08431:42 234.09166:49 238.21494:42 267.57303:42 298.54681:42 327.97247:49 351.90115:42 364.14658:49 365.26529:2551 435.07724:49 493.09982:42 502.07764:42 506.28552:267	null	1	0	0	1	8.89E-06	0.71391216	0.098205359
1200	Unknown	No	506.49167	0.752	56.05239:42 62.87423:42 89.70305:42 107.08354:49 115.31565:42 133.44301:42 197.19095:49 217.43816:42 222.1889:49 230.08734:42 236.23717:245 238.25165:292 250.25136:4319 251.23236:49 252.27106:283 254.24286:98 256.25607:98 264.25128:49 264.26727:1223 268.25351:49 268.25812:321 278.27823:49 282.27399:147 331.73822:42 395.30615:42 476.46902:49 476.47824:245 488.47522:410 492.46994:49 506.13071:49 50…	null	0	0	0	1	6.68E-06	0.693957469	0.120381954
1201	Unknown	No	508.29727	3.847	63.43136:42 84.09118:42 101.62796:42 135.5562:42 265.25272:49 306.82486:42 308.29074:49 362.28351:42 367.28204:2859 370.08459:49 471.66132:42 502.09399:42 508.30798:506	null	1	1	0	1	9.04E-06	0.664620777	0.109948344
1206	Unknown	No	518.49115	0.751		null	0	0	0	1	5.45E-06	0.620786861	0.195289557
1208	w/o MS2:NCGC00380462-01!5,7-dihydroxy-6-[3,4,5-trihydroxy-6-(hydroxymethyl)oxan-2-yl]-8-[3,4,5-trihydroxy-6-(hydroxymethyl)oxan-2-yl]oxychromen-2-one	No	519.13672	0.679	59.36367:42 73.04455:98 147.06493:762 199.95282:42 221.07668:49 221.08293:432 256.46341:42 265.02185:98 281.0296:48 281.05081:2870 286.83374:42 297.07803:49 326.95346:49 326.96359:473 340.99567:49 341.01123:196 355.04984:49 415.01981:49 415.03412:579 417.43872:42 429.07703:49 503.10498:1023 505.65735:42 519.13678:351 519.44092:196	YRVGYJMSCQFOCA-UHFFFAOYSA-N	1	1	1	1	0.66656456	0.226843015	0.746142181
1209	Unknown	No	520.33203	2.862	65.83006:25 89.05765:147 130.64716:21 133.08463:168 163.12488:21 166.08791:25 177.10759:74 216.9474:21 337.06326:21 408.33777:21 421.14279:25 449.08276:21 503.27716:24 503.30551:373 517.16583:21 520.3302:780	null	1	1	1	1	0.66656456	0.718787168	0.033557982
1211	Unknown	No	520.50452	1.707	103.08202:42 153.14192:42 252.26495:147 261.50729:42 264.27017:887 270.09799:49 272.68533:42 282.27939:196 348.31659:42 474.19455:49 502.48819:49 502.49765:98 520.51154:1315	null	0	0	1	1	8.98E-06	1.047587217	0.003712284
1213	Unknown	No	520.50757	4.454	127.04826:42 247.24272:42 277.30438:42 280.2645:196 449.60468:49 479.89456:42 502.49362:707 520.50739:1627	null	1	1	1	1	2.12E-08	0.777581612	0.075168495
1214	Unknown	No	520.50769	0.75	199.17609:49 224.23477:49 227.2128:42 252.25937:98 263.45892:49 264.26672:1888 275.92282:42 282.27106:98 282.27579:245 481.77853:42 486.67511:42 500.23383:42 502.49545:361 520.24005:49 520.50928:1289	null	1	1	1	1	9.04E-06	1.165182471	0.003090409
1216	Unknown	No	522.52484	4.413	373.61115:42 407.17502:49 491.50699:42 511.5303:42 522.52484:1519	null	1	1	0	1	9.04E-06	0.26411576	0.454904266
1218	Unknown	No	523.46417	0.67	116.78407:42 211.20561:49 218.93927:42 283.04501:49 285.02429:49 471.24768:42 519.92578:42 523.47461:547	null	1	1	1	1	8.50E-08	0.979273332	0.144636476
1221	w/o MS2:12-(3,4-diethoxyphenyl)-2,3-diethoxy-10-(prop-2-yn-1-yloxy)-5,6-dihydroindolo[2,1-a]isoquinoline	No	526.25726	6.238	67.3097:42 70.05952:98 127.08147:98 153.1329:42 155.08261:598 198.11528:49 215.23764:42 226.11774:551 227.67305:42 234.12164:98 246.11293:42 252.13277:147 266.10886:49 269.16086:147 275.12827:49 307.13223:42 333.44193:42 341.85699:42 355.15524:245 368.86642:42 372.18164:603 380.17844:49 380.19211:245 444.48373:42 464.29742:42 502.05252:42 509.2327:147 518.03253:42 524.63367:49 526.25983:3103	WVRAIABMMRFVCC-UHFFFAOYSA-N	1	0	1	1	0.002897512	1.562539089	0.000232679
1222	w/o MS2:3,6-dibenzyl-9-[(2,3-diamino-1,2-dihydroindol-3-yl)methyl]-1,4,7-triazonane-2,5,8-trione	No	530.28583	3.834	57.03043:98 57.03255:147 103.03168:48 103.03739:1888 105.06791:245 107.08771:147 119.08085:147 119.08392:269 121.09907:98 123.08125:49 129.06686:49 131.03253:49 131.09044:98 135.11295:49 140.22072:42 145.09988:98 147.11546:196 149.13293:98 157.04608:764 161.13374:98 169.09741:49 171.11284:196 175.14601:98 185.12856:196 189.16426:98 197.19257:42 201.16566:98 203.17909:900 220.02234:42 225.10869:14…	KNSDITCTAHCCEB-UHFFFAOYSA-N	1	0	0	1	9.04E-06	0.864792098	0.005979518
1223	Unknown	No	530.84332	5.65	132.5813:42 136.9386:11640 137.94487:147 138.93661:6447 139.5732:49 140.52911:98 171.52892:42 176.87608:1314 189.39673:42 231.50461:42 234.91777:16772 235.92221:308 236.19632:98 236.91582:17964 237.87033:49 239.94179:98 241.46962:49 247.46146:49 273.2442:42 285.2677:42 290.88275:98 317.95016:42 332.89325:5876 333.89105:245 334.81323:98 334.89291:15748 336.2594:98 337.45575:49 340.91226:49 366.867…	null	1	1	0	0	0.912721552	0.502957767	0.091806039
1224	Unknown	No	530.97919	5.496	100.61802:42 108.34491:42 120.96507:481 130.02832:42 136.937:196 138.93997:98 176.87247:42 186.99754:445 201.274:42 202.96762:1408 218.9492:42 234.918:245 236.92038:98 263.7085:42 268.99997:554 284.10187:98 284.97391:3548 317.75021:42 336.46082:42 366.88388:49 366.97:526 380.20639:42 429.99719:42 432.99704:98 448.97083:1182 479.51346:42 506.79538:42 530.97302:196	null	1	1	1	1	0.136075714	0.677050242	0.097147039
1228	Unknown	No	534.52338	0.745	121.09632:49 143.10194:49 155.0687:49 165.12627:49 173.07774:49 189.74283:42 234.98438:42 236.2372:147 247.93224:42 250.2536:196 252.26883:245 256.25833:49 264.25812:96 264.26727:3210 266.28073:98 273.09543:42 278.2829:542 282.26688:49 282.27869:361 294.23691:42 296.29114:196 342.75095:49 481.06409:42 502.49609:49 502.49924:49 514.99915:42 516.50494:245 517.21075:98 520.50989:196 534.5191:1994	null	0	0	0	1	3.37E-06	0.756078345	0.100009394
1230	Unknown	No	536.49884	0.77	56.04856:49 60.04227:98 67.05216:49 81.06743:49 84.08639:42 109.09953:49 113.0913:42 121.09824:147 135.11369:49 144.0787:42 161.1328:42 197.18954:49 211.20331:147 219.20514:49 232.62639:42 236.23775:98 242.28934:42 247.24536:98 252.26717:2424 255.84753:49 262.25293:363 263.45776:147 264.26556:11553 265.24619:49 268.90103:42 272.26093:409 280.26019:98 282.27222:720 290.30368:42 310.2699:49 314.269…	null	1	1	1	1	2.12E-08	1.211910887	0.010343173
1231	w/o MS2:N-Palmitoyl-D-erythro-Sphingosine	No	538.51703	0.75	83.08309:42 95.07275:42 117.08918:49 132.12236:49 132.14658:49 173.06503:49 207.13968:49 228.24181:42 236.23538:98 248.41507:42 251.19936:49 252.26698:245 256.25873:49 263.25467:98 264.26767:2688 265.26886:147 266.28574:98 280.26239:49 282.26498:49 282.28149:386 299.29523:98 329.30219:98 382.74704:42 474.3898:42 490.49292:147 502.4939:287 508.50125:49 520.49164:447 520.50446:1791 521.43433:98 528…	YDNKGFDKKRUKPY-TURZORIXSA-N	0	0	0	1	8.08E-06	0.512993627	0.615414637
1233	Unknown	No	539.24609	4.68	64.4446:21 70.06428:74 97.71238:21 114.64086:21 168.58842:25 181.93541:21 212.78171:21 231.10693:25 236.04062:21 245.12425:25 249.12358:74 259.10403:25 263.13791:1650 270.02103:21 277.11224:25 352.88443:21 356.15903:25 368.2431:21 407.89221:21 410.20212:49 498.71472:25 510.29782:21 521.22784:74 539.13098:25 539.24841:402 539.33325:25	null	1	0	1	1	0.000277681	1.358371971	0.000133108
1234	Unknown	No	540.53253	0.749	52.7027:42 57.06988:98 95.08363:49 109.09775:49 133.08643:49 239.7549:49 246.78813:42 252.26476:98 254.2791:49 256.25873:245 259.14529:42 264.26767:1135 265.27118:196 266.29031:267 276.64767:42 282.27679:147 284.29367:1180 295.2431:42 302.28958:49 302.30667:296 302.33356:98 425.95178:42 461.20364:42 482.82611:42 490.50864:49 504.50519:245 504.53043:147 520.49829:147 520.90857:49 522.4776:94 522.5…	null	0	0	0	1	7.70E-06	0.568433254	0.170139637
1236	Unknown	No	544.40344	1.134	89.05772:49 133.07994:49 245.5824:42 330.77472:42 399.3642:42 515.57092:42 527.39868:98 544.40314:373	null	1	1	1	1	0.000460787	0.5316172	0.272222274
1237	Unknown	No	546.52264	0.744	83.74877:49 256.26285:49 262.23874:49 262.25238:852 264.27188:196 271.42657:42 280.25732:147 282.28348:49 495.68634:42 504.51401:98 522.53796:98 528.51178:196 530.50958:42 540.52869:147 546.50574:194 546.52545:897	null	0	0	0	1	6.09E-06	0.445483116	0.486089362
1238	Unknown	No	547.47205	0.668	187.81142:42 266.93088:42 302.28781:42 547.47021:491	null	1	1	1	1	2.12E-08	0.509818795	0.469690262
1240	Unknown	No	548.33295	4.462	97.04964:49 173.44734:42 184.07133:1405 474.6701:42 495.64795:49 520.50629:42 548.32892:892	null	1	0	0	1	1.46E-05	0.760140811	0.03310218
1241	Unknown	No	549.27802	4.064	54.88365:42 59.05962:544 244.12437:98 263.254:42 333.16202:42 415.67163:42 462.50064:42 491.22012:245 526.59131:42 538.49194:42 549.27698:438	null	1	0	1	1	2.84E-05	1.473943772	0.000362676
1242	Unknown	No	549.48553	0.667	160.48773:42 163.1073:49 220.15857:42 228.19087:49 234.18002:42 237.22099:49 290.2532:42 520.36639:42 534.08142:42 549.48529:1223	null	1	1	1	1	2.12E-08	1.142928639	0.082151653
1243	Unknown	No	549.48859	3.648	71.08275:25 95.08088:25 132.21272:21 184.40355:21 219.20906:25 239.23312:25 297.27179:21 438.02188:21 455.52829:21 524.85004:21 544.85248:25 549.48254:748	null	0	0	0	1	5.45E-06	0.960682806	0.119740141
1244	Unknown	No	550.34814	4.439	181.73108:42 184.0717:2204 192.94342:42 231.67569:42 276.78537:42 414.34158:42 547.66907:42 550.35168:1532	null	0	0	0	1	1.02E-05	0.711098618	0.120782444
1249	Unknown	No	556.52246	0.771	57.65427:42 103.75651:42 226.5789:42 241.90887:42 254.24553:42 266.28116:98 268.25626:49 284.28891:98 300.28275:49 300.29004:49 344.3111:42 467.40253:49 509.4834:42 520.50092:245 523.46008:49 538.43726:49 538.50897:747 556.12408:49 556.43884:196 556.52832:1287	null	0	0	0	1	2.71E-06	0.838232701	0.096329952
1250	Unknown	No	558.42194	0.929	59.04831:49 115.07377:42 117.08677:196 167.30075:42 218.89847:42 284.90436:42 367.26007:49 475.27423:42 494.15524:49 537.99762:42 541.39825:245 552.38397:42 558.41272:797	null	1	1	1	1	6.37E-07	0.781865737	0.311234761
1255	Unknown	No	561.51843	3.602	69.12923:49 95.08105:49 97.09704:49 109.10085:42 123.11301:42 135.1152:98 210.58922:42 273.0311:42 543.50586:49 561.52472:837	null	0	0	0	1	4.04E-06	0.446275223	0.480269882
1256	Unknown	No	563.50287	0.67	67.00471:42 88.21921:42 107.04592:49 131.73344:42 149.13174:98 327.9653:49 561.79095:42 563.49701:740	null	1	1	1	1	2.12E-08	0.970255033	0.103030803
1257	Unknown	No	564.354	3.099	87.70272:21 89.05771:74 113.33159:21 133.08148:123 149.92696:21 163.7428:25 177.10771:49 214.72891:21 262.26602:21 265.15411:25 296.3613:21 309.17902:25 342.6886:21 395.83972:21 406.16931:25 422.14404:21 456.36734:21 459.04819:25 477.35855:25 494.61377:21 528.224:25 547.29706:24 547.32007:122 562.07941:21 564.35645:497	null	1	1	1	1	0.494376125	0.755612165	0.025290946
1258	Unknown	No	569.92786	5.691	136.93353:147 136.93683:698 169.8714:42 178.02119:147 193.97688:48 193.99644:1828 208.90616:42 218.94261:98 234.91115:245 273.03275:42 275.99805:631 282.45099:42 291.97134:1172 298.42044:42 316.91129:98 332.88541:98 369.56808:42 373.97232:924 385.81415:42 389.9476:844 466.12726:42 471.95349:245 566.87878:42	null	1	0	1	1	0.001774471	1.387524013	0.000164387
1260	Unknown	No	572.51971	1.084	124.48363:42 263.85208:42 282.27429:49 367.18506:42 429.95319:42 530.7298:42 554.49884:98 570.74597:49 572.40845:98 572.51935:441 572.53949:98	null	0	0	0	1	5.45E-06	1.066608721	0.006389076
1261	Unknown	No	573.48468	0.666	55.8834:42 99.3203:42 109.09645:49 121.09965:49 133.08499:49 146.04465:42 197.14215:42 228.53923:42 271.00378:42 397.55023:42 573.2262:49 573.47852:1234	null	1	1	1	1	2.12E-08	0.974308378	0.023965241
1264	Unknown	No	575.50128	3.635	76.95675:42 371.73273:42 447.60889:42 551.85651:42 575.49554:147	null	0	0	0	1	4.06E-06	1.120813789	0.048931381
1265	Unknown	No	575.50159	0.667	79.05122:42 107.08544:49 115.05379:42 123.11626:98 258.04797:42 263.23932:49 283.2554:49 339.28906:49 497.35019:42 531.31085:42 571.9632:42 575.49969:1915 575.56708:145	null	1	1	1	1	2.12E-08	1.032736965	0.023157836
1269	Unknown	No	579.10138	0.701	65.14275:49 70.67757:42 142.01935:42 147.06401:380 194.09367:42 221.07785:49 341.01044:98 350.43448:42 355.0676:147 382.53198:49 398.57224:42 400.97656:98 470.76126:42 475.0014:784 519.18439:49 553.1532:42 561.05792:49 563.06958:551 572.13281:42 579.09943:433 579.52545:147	null	1	1	1	1	0.004050528	0.597516984	0.321215791
1271	Unknown	No	583.50366	3.567	285.05157:49 314.42282:42 548.68158:42 573.34259:49 583.50537:245	null	0	0	0	1	7.39E-06	0.612782746	0.236723913
1274	Unknown	No	585.90472	5.691	131.60757:42 136.93846:1094 193.99644:6977 198.91493:49 234.90685:48 234.91545:1615 275.53381:42 291.07428:98 291.97372:6118 294.65875:49 295.66516:42 332.88028:98 332.89053:466 385.78381:42 389.9476:6314 394.85645:49 419.37189:42 474.96741:42 487.92242:728 574.80316:42 585.89319:196	null	1	0	1	1	0.000633792	1.364302085	0.000110448
1277	Unknown	No	599.49896	0.667	81.06866:98 93.06602:42 121.0998:49 141.09123:42 173.09494:42 187.28999:42 239.04672:42 263.19815:49 313.17963:42 329.23389:42 369.99069:42 377.19696:49 522.2887:42 525.17249:98 543.47339:49 569.01318:42 581.25256:196 599.31403:147 599.49976:2369	null	1	1	1	1	2.12E-08	1.214010051	0.011030128
1279	Unknown	No	601.51337	1.308	109.09653:98 133.08672:49 147.11285:49 198.08823:42 260.65631:42 538.36682:42 566.87738:42 577.51624:98 601.51379:1634	null	0	0	0	0	0.00031823	0.256213756	0.393023804
1281	Unknown	No	601.51971	0.666	107.29909:42 135.11517:49 143.34094:42 163.14507:49 175.13377:49 176.17082:42 265.24854:49 480.06778:42 601.51361:1680	null	1	1	1	1	2.12E-08	1.074183939	0.035809378
1282	Unknown	No	603.5332	0.667	83.0843:49 123.11438:49 129.41225:42 256.16196:42 362.12048:49 515.14362:42 563.74017:42 596.53088:42 603.53357:1147	null	1	1	1	1	2.12E-08	1.43390414	0.006720953
1283	Unknown	No	603.53369	3.516	104.35397:42 121.10271:42 252.07962:42 600.7652:42 603.53333:1412	null	0	0	1	1	8.92E-06	0.806126059	0.141788885
1289	Unknown	No	611.53314	3.559	78.97741:42 121.09953:49 307.29745:98 468.92227:42 549.02759:42 600.72705:42 611.53156:387	null	0	0	0	1	7.32E-06	0.584369174	0.528228992
1291	Unknown	No	615.49664	0.678	127.61407:42 133.10403:98 159.11107:42 197.12779:42 205.1586:98 214.61356:42 217.18755:49 219.17957:49 243.21017:49 245.22551:98 259.20139:49 269.00638:42 277.2106:49 285.21057:49 311.24994:49 333.23666:49 333.74976:42 347.28607:42 353.26743:49 414.4642:42 458.78345:42 486.28558:42 523.44049:49 531.39301:98 576.91382:42 597.40875:49 597.48425:147 610.12164:49 615.47357:236 615.49103:2862 615.5781…	null	1	1	1	1	9.04E-06	0.700443434	0.114682068
1292	Unknown	No	617.51434	0.684	52.63258:42 63.74303:42 79.05368:42 93.06726:49 100.86346:42 107.08385:98 119.07985:49 123.11451:49 133.13678:42 135.11676:147 141.08763:49 147.11092:49 149.1335:42 151.11636:98 156.20102:42 161.13432:49 177.16025:49 184.56955:42 191.1835:42 201.16231:49 203.1757:42 221.14964:49 231.1756:42 235.24306:49 241.14888:49 243.20824:49 247.24057:42 255.2251:42 261.21616:98 261.22296:281 269.22552:49 275…	null	1	1	1	1	2.12E-08	1.187224484	0.013893492
1295	Unknown	No	621.30664	0.683	183.10318:42 197.41451:42 215.14343:49 221.13332:42 266.3938:42 279.10919:49 325.44418:42 335.16882:49 439.98257:42 453.11526:147 487.30966:42 509.17999:196 562.36743:42 565.24274:357 599.66479:42 613.67114:42 621.27057:146 621.30554:1032 621.43164:196 621.58923:98	null	1	1	1	1	0.247251933	0.487306021	0.711636814
1298	Unknown	No	626.07782	3.288	108.00729:49 126.02114:2186 251.03645:10157 252.03238:49 372.74542:42 376.05075:7530 378.64865:42 499.12604:49 501.0675:6915 502.06168:49 507.272:49 626.06097:98 626.08203:651	null	1	1	1	1	0.093235863	1.303225277	0.001341097
1299	Unknown	No	628.19495	0.689	207.02864:98 221.08098:49 223.05928:196 238.77504:42 262.39621:42 281.0462:49 293.41638:42 336.86554:42 341.02432:98 355.06583:507 371.09082:244 377.39297:42 389.1055:49 402.85303:42 411.3078:49 426.67398:42 429.07712:49 439.35471:49 439.38416:49 445.11542:147 493.1286:42 510.42917:42 559.63837:42 584.82025:42 593.14569:49 607.53656:42 610.43475:98 628.18695:245 628.36652:196 628.39117:245 628.48…	null	1	1	1	1	0.067148967	0.595855098	0.414163893
1301	Unknown	No	628.54681	0.669	71.0853:42 136.31004:42 211.19341:49 284.28967:42 317.14529:42 327.24399:49 355.06406:98 355.28381:304 373.09161:49 382.30301:49 383.30899:268 400.24734:42 411.34311:196 429.20633:42 439.3736:98 456.63354:42 467.41028:98 495.40057:49 495.43497:98 502.5206:42 523.46204:275 603.51813:98 603.53192:196 606.71466:42 620.2077:42 626.60193:49 628.37201:428 628.5199:145 628.5481:902	null	1	1	1	1	2.12E-08	0.501972928	0.674030094
1302	Unknown	No	628.95514	5.518	115.35956:42 120.96499:147 130.38248:42 136.93854:451 176.87042:49 201.24786:42 202.96739:384 218.9427:841 223.62573:42 268.99039:98 284.97351:1356 299.68628:42 300.94492:1231 305.97134:42 332.86761:49 350.91885:49 353.4603:42 366.96945:196 382.86475:98 382.94171:147 426.16571:42 448.97604:842 459.99994:42 464.95145:1437 530.83295:49 530.97858:494 539.02057:42 546.94562:514 614.39362:42 628.95032…	null	1	0	1	1	0.039192091	0.920306544	0.001170141
1303	Unknown	No	630.61066	1.58	167.83249:42 210.22618:42 249.38791:42 264.26755:392 282.27667:49 498.88837:42 510.69888:49 585.09882:42 604.67291:42 628.68701:42 630.61523:717	null	0	0	0	1	6.70E-06	0.989372087	0.010848147
1305	Unknown	No	630.61847	4.376	376.63394:42 581.30811:49 609.35101:42 612.60461:245 628.99915:42 630.40924:147 630.61731:2058	null	1	0	0	1	8.85E-06	0.866811457	0.056064726
1313	Unknown	No	651.93463	5.688	132.3754:42 169.00417:42 193.99399:196 194.00572:98 218.93584:42 254.79359:49 269.52216:42 275.99976:147 291.9635:98 310.83551:42 316.91064:49 356.85345:49 358.00345:98 364.36285:42 373.97162:345 407.95978:42 455.79648:49 455.97345:98 471.9527:196 496.8931:49 553.95154:147 651.93213:98	null	1	0	0	1	0.000694968	1.36892669	0.000457511
1314	Unknown	No	653.12189	0.692		null	1	1	1	1	0.011073759	0.659572245	0.284650403
1316	Unknown	No	654.56317	0.668		null	1	1	0	1	1.48E-05	1.124237099	0.033394765
1318	Unknown	No	656.57379	0.667	72.18386:42 85.10176:49 109.10082:49 134.9046:42 225.0295:49 239.23326:49 264.01437:42 307.09341:42 335.79129:42 345.02075:42 355.27771:147 380.20102:42 383.2366:98 383.31085:905 411.26807:49 411.34213:494 434.8085:42 439.37256:245 459.5098:42 467.4061:245 469.10236:49 484.26572:42 495.44312:196 519.52448:42 523.4704:196 525.17847:196 540.39233:42 551.49316:446 581.22839:195 581.2453:340 603.5200…	null	1	1	1	1	1.78E-05	0.800955252	0.146778421
1323	Unknown	No	664.49078	3.671	109.10223:49 225.21907:49 257.57822:42 292.74045:42 299.25391:49 496.25305:42 499.18967:49 523.46686:3934 525.67407:49 552.32782:98 634.84143:42 662.56207:42 664.44733:145 664.49078:1031	null	0	0	0	1	8.93E-06	0.581973928	0.149858349
1324	Unknown	No	667.91046	5.691	87.90812:42 127.06261:42 174.77489:42 176.87793:147 185.69145:42 193.99658:653 208.33412:42 234.90916:49 234.91562:196 259.0094:42 275.99121:49 275.99823:245 281.46991:49 291.97635:558 312.83585:42 316.91901:98 332.89587:147 355.44928:42 372.82431:98 373.97803:1385 389.93954:337 389.94788:465 409.81006:42 414.8992:147 471.81345:49 471.95074:490 509.78131:42 552.17206:42 568.75378:49 569.927:615 5…	null	1	0	1	1	0.000415574	1.409943378	9.61E-05
1326	Unknown	No	674.513	3.619	66.7245:42 117.86878:42 137.12779:49 215.00723:42 253.08878:42 285.23956:98 301.56461:42 311.25543:2437 313.27863:98 321.10956:42 326.80872:42 339.28314:49 361.39914:42 364.26233:1115 387.59393:42 424.94626:42 438.29529:49 464.30408:49 518.11316:42 533.50079:196 591.25873:42 674.50854:1629	null	0	0	0	1	4.77E-06	0.712047484	0.269943861
1328	Unknown	No	675.54254	4.48	180.93076:42 184.07158:832 326.71188:42 498.38303:42 649.08185:49 649.42188:98 675.552:966	null	1	0	1	1	9.00E-06	0.828933172	0.082160294
1329	Unknown	No	677.55597	4.438	121.29897:42 172.86909:42 184.07361:414 649.08893:98 677.56165:560	null	0	0	0	1	6.37E-06	0.7172013	0.104285953
1331	Unknown	No	678.5058	3.662	70.68913:42 265.16376:42 292.28644:42 340.31381:42 385.12534:42 524.39288:42 537.48615:698 678.49463:196	null	0	0	0	1	1.22E-07	1.19398367	0.021417265
1335	Unknown	No	682.59277	0.664	51.60912:42 55.92116:49 369.30182:49 383.31659:571 409.31912:98 409.32767:297 436.03995:42 437.36395:98 453.46225:42 488.0946:42 530.08691:42 543.85657:42 549.48633:98 577.49579:49 577.51947:262 680.33759:42 682.5929:741	null	1	1	1	1	2.44E-05	1.373268237	0.010409004
1336	Unknown	No	683.88129	5.692	135.53326:42 136.93683:534 193.41185:98 193.99644:3172 234.91545:995 275.9957:42 291.97372:3915 296.34918:42 316.91879:42 332.89053:1056 384.97852:42 389.9476:5135 398.72647:49 429.54782:42 430.86484:98 485.85797:42 487.92865:1532 528.82788:98 528.84082:98 581.78259:42 585.89996:4986 680.7312:49 680.75684:49 683.87958:327	null	1	0	1	1	0.000483364	1.339480144	0.000128251
1341	Unknown	No	689.55457	4.466	104.08401:42 184.07133:3266 321.55441:42 392.11404:42 643.76581:42 651.44122:49 685.58105:42 689.552:1078	null	0	0	1	1	8.92E-06	0.709934047	0.090930378
1342	Unknown	No	690.50183	3.648	54.50954:16 67.58867:16 82.28809:14 100.92354:14 107.7384:16 110.05016:14 168.42934:14 170.74536:16 207.37338:16 211.20219:16 239.45164:16 257.85681:14 265.69122:16 303.69684:14 307.00095:16 497.93002:14 546.88525:14 549.47375:163 688.38989:16 690.50348:196	null	1	0	0	1	9.95E-06	1.137269305	0.031036224
1343	Unknown	No	691.57373	4.427	184.02805:49 184.07188:890 204.96188:42 214.67982:42 331.18094:42 674.79224:42 691.56116:595 691.57593:1582	null	0	0	0	1	4.26E-06	0.39617732	0.36601016
1347	Unknown	No	694.98358	5.504	98.79582:42 120.96344:49 123.58398:42 181.27489:42 186.99158:98 202.97139:296 266.35648:42 268.9996:555 284.97113:1988 350.91623:49 366.88333:49 366.97482:393 416.89307:42 431.67023:49 433.0022:397 448.97009:1096 498.37958:42 514.99939:245 529.39685:49 530.97858:1632 534.737:42 585.56366:42 611.35059:42 612.89722:98 612.98071:659 634.82996:42 664.71442:49 694.98248:487	null	1	0	1	1	0.035625145	0.809543416	0.001215643
1350	Unknown	No	698.55188	1.066	99.78696:42 121.46619:42 258.11508:42 264.26993:488 272.25378:49 282.27438:49 413.29871:42 425.31113:49 506.47583:49 518.47766:49 518.48401:245 523.46362:42 536.50305:147 674.70178:42 698.55438:993	null	1	0	1	1	9.04E-06	0.983881532	0.01315613
1351	Unknown	No	700.52533	3.606	93.07639:42 107.08496:98 171.06902:42 204.86093:42 225.15334:42 261.22504:49 263.23148:49 279.27274:49 306.27603:42 311.25494:546 325.27863:49 337.27246:4047 339.30591:98 348.83243:42 362.24567:98 364.25909:1477 370.1734:42 388.24911:49 388.36261:42 390.27795:245 402.95392:42 428.32318:42 434.26596:98 452.13687:42 460.26517:49 491.55698:42 526.52417:49 555.39532:42 559.49817:452 659.76556:42 682.…	null	0	0	0	1	8.93E-06	0.271296485	0.284495235
1352	Unknown	No	701.55475	4.459		null	1	0	0	1	8.90E-06	0.721120242	0.057017994
1353	Unknown	No	702.20911	0.683	137.13092:42 151.6226:49 192.62929:42 207.03027:49 223.06306:350 248.98412:42 266.99881:331 281.04572:304 290.40848:42 297.08734:245 315.09091:98 319.23892:42 337.01456:42 341.01855:652 347.43277:42 355.06522:983 359.02567:98 370.01935:49 371.10104:1023 420.30179:42 429.08807:959 443.73465:49 443.76422:49 445.11472:605 481.42792:42 519.13287:49 651.15515:42 660.28137:49 661.29248:98 667.1759:147 …	null	1	1	1	1	0.179713772	0.456630944	0.632964292
1354	Unknown	No	702.54163	3.604	105.27557:42 135.1132:98 149.13322:98 265.25021:49 266.2785:98 276.44171:42 279.2681:147 307.28738:42 311.26242:98 313.27322:196 322.14709:42 330.73859:42 338.2717:147 339.29047:3605 357.04013:42 364.25919:2621 367.34363:49 387.3197:42 392.29269:98 429.83932:42 462.28671:49 558.99994:42 561.51709:500 679.23364:42 684.53436:147 694.71259:42 702.39087:147 702.52118:284 702.53979:5025	null	1	1	0	1	2.12E-08	0.364638996	0.2336118
1355	Unknown	No	703.57611	4.454	54.95462:21 96.4942:21 124.98711:25 179.17006:21 184.07146:1991 186.67842:25 263.52316:21 396.35669:21 647.38177:21 658.70789:25 662.7088:98 678.76044:25 681.88593:25 685.57391:49 693.14618:21 703.58167:2637	null	1	1	1	1	2.12E-08	0.853518054	0.030663934
1356	Unknown	No	705.58887	4.414	86.09445:98 124.99644:49 128.09218:49 181.94298:42 184.07144:2662 195.99922:42 522.49915:49 658.5752:42 697.36218:42 703.41101:49 705.59229:3786	null	1	1	1	1	2.12E-08	0.590488109	0.216177415
1358	Unknown	No	710.62939	0.664	84.20623:42 121.10287:49 225.99367:42 265.25302:98 364.68881:42 383.31073:98 409.32724:1020 410.33112:386 411.34195:4516 412.34833:147 436.3446:49 437.34875:239 437.35757:2151 439.37234:350 465.39136:769 467.40582:280 493.40619:49 493.42493:549 495.43658:147 521.43103:49 521.45349:560 523.4668:245 549.46576:49 549.48224:616 577.51184:2899 605.53668:647 693.59509:98 710.50098:196 710.58337:181 710…	null	1	1	1	1	3.93E-05	1.296725506	0.027273163
1360	Unknown	No	716.52429	3.632	64.32843:25 79.86108:21 89.12524:21 169.44873:21 184.19168:25 237.22942:25 253.9586:21 273.55313:21 277.3652:25 326.67636:21 337.27008:49 359.01788:25 378.28552:49 407.74817:21 418.2626:25 428.32632:25 433.11649:21 434.35696:25 555.72009:21 575.44739:24 575.5047:2874 627.19409:21 652.41107:21 711.17889:21 716.51611:1327	null	1	1	0	1	9.04E-06	0.832375088	0.247364815
1361	Unknown	No	716.55811	4.156	117.97082:42 124.99501:49 130.16756:42 177.11331:42 184.07156:2266 450.31055:42 716.30115:49 716.5531:4243	null	0	0	0	1	7.94E-06	0.76655752	0.140851835
1362	Unknown	No	717.58881	4.444	184.06181:48 184.07324:2168 689.31592:42 703.54797:49 703.55914:196 708.91266:42 717.5415:97 717.59045:672	null	0	0	0	1	7.55E-06	0.530850698	0.301487601
1363	Unknown	No	718.57257	4.186	112.79236:42 182.49879:42 184.07353:3499 599.38141:49 605.05579:49 613.72198:42 707.50061:42 718.53644:489 718.5741:4241	null	0	0	0	1	8.75E-06	0.594343269	0.06106746
1365	Unknown	No	721.58374	4.479	101.44839:42 116.38647:42 173.37558:42 184.07173:1552 185.07561:98 214.94113:42 218.71004:49 266.47574:42 486.7316:42 641.44434:42 687.1861:42 703.5744:196 711.19269:42 721.58527:1912 721.68719:49	null	0	0	0	1	3.27E-06	0.806004172	0.115414989
1366	Unknown	No	722.50946	3.593	54.25584:42 59.05857:147 520.31079:42 523.46552:480 573.11993:42 575.50348:98 657.74182:42 664.48907:566 716.48456:42 722.54004:839	null	1	1	0	1	9.04E-06	0.704602452	0.416374857
1367	Unknown	No	724.52307	3.568	117.22431:42 123.11426:98 129.06876:98 133.08142:49 163.12138:49 171.12608:49 175.10365:49 181.99997:42 199.13498:49 203.17555:98 214.96782:49 264.83633:42 266.28317:98 269.22781:147 285.29144:49 354.50974:42 361.27328:2328 364.24323:97 364.25931:1265 431.37283:42 438.29785:98 479.56836:42 484.28369:98 578.4978:42 583.49573:98 640.1651:42 686.94049:42 696.92505:42 723.57654:49 724.52911:3545	null	1	1	1	1	2.12E-08	0.803406905	0.100135947
1368	Unknown	No	730.5437	4.183	102.01635:49 180.71359:42 184.06975:738 415.35742:49 478.66449:42 716.52014:49 728.31189:49 728.32324:49 730.57318:1026	null	1	1	0	1	9.04E-06	0.718251127	0.305422782
1371	Unknown	No	732.55029	4.183	130.41776:42 178.57094:42 184.0717:1546 308.25131:42 561.38116:49 568.14819:42 605.07379:49 721.85864:42 730.30762:49 732.54919:2884	null	1	1	1	1	2.12E-08	0.35361342	0.758558941
1372	Unknown	No	733.61542	4.392	171.09521:42 184.07196:1028 733.62225:1724	null	1	0	0	1	8.67E-06	0.54852336	0.22920202
1374	Unknown	No	742.43341	4.799	62.11468:21 174.35696:21 183.14433:123 187.09889:25 206.13148:21 211.14133:251 213.14856:49 228.16695:25 265.25674:21 282.20996:25 308.23083:21 310.20953:513 312.15735:167 318.19519:49 324.2352:21 339.09592:21 355.37717:21 379.23346:74 391.26602:21 395.29721:98 399.25925:25 419.84052:21 423.29309:290 425.22598:147 425.23755:442 475.28845:21 492.31952:49 496.31738:150 506.29108:25 514.27521:21 520…	null	1	1	1	1	0.000208615	1.524466642	7.79E-05
1375	Unknown	No	742.53882	3.617	57.97997:42 140.96089:49 334.12753:42 601.51587:1857 697.82263:42 735.76868:42 742.52875:1014 742.62445:98	null	0	1	0	1	8.63E-06	0.867203738	0.298915574
1376	Unknown	No	742.57172	4.138	122.53046:42 124.99658:147 134.52281:42 174.28111:42 184.07156:4512 472.13681:42 485.71887:42 713.9082:42 741.64435:98 742.56659:6337 742.88055:49	null	0	0	0	1	7.68E-06	0.714469515	0.165057327
1377	Unknown	No	744.55371	3.617	124.34555:42 259.80569:42 297.09943:42 306.27365:49 322.25302:42 339.28268:49 448.6012:42 462.28671:49 482.31934:49 601.51227:49 603.53296:3893 604.52386:98 612.90796:42 742.26843:42 744.54749:2879 744.6203:96	null	1	1	0	1	2.12E-08	0.670851153	0.249374698
1378	Unknown	No	744.58282	4.148	138.91809:42 184.06566:49 184.07138:1882 363.00787:42 562.69904:42 744.58142:1907	null	1	1	1	1	9.00E-06	0.961475524	0.013757547
1379	Unknown	No	746.59729	4.172	124.97935:49 177.39772:49 177.40521:49 184.06979:1212 243.32883:42 269.4816:42 477.90884:42 694.08765:42 735.23218:42 744.29138:49 746.55817:329 746.6004:3021	null	1	1	1	1	9.04E-06	0.904981288	0.021762712
1380	Unknown	No	748.52698	3.559	173.13158:49 359.24713:49 359.26044:49 364.24887:98 364.25958:388 374.33978:42 385.26865:1018 508.27319:49 556.88007:42 604.16522:42 607.50195:147 700.12585:42 705.45514:49 722.62115:42 746.24329:49 748.52454:1497	null	1	1	0	1	2.12E-08	0.763779789	0.077901599
1381	Unknown	No	750.54138	3.557	51.48996:42 328.703:42 352.64206:42 361.27582:98 364.24844:49 364.2565:147 387.27823:49 404.76926:98 414.2699:49 432.35358:42 592.07135:42 609.51477:245 741.64856:42 750.53925:822	null	1	1	1	1	2.12E-08	1.048978482	0.007175742
1382	Unknown	No	751.09143	3.288	123.25463:42 126.01956:1111 251.02533:144 251.03424:2589 364.94034:42 376.04803:1877 483.46738:42 501.06436:1676 563.56903:49 613.83636:42 626.08203:1444 643.72357:42 668.12305:42 688.58636:196 741.28442:42 751.08893:1071	null	1	1	1	1	0.061627872	1.280992706	0.001002365
1383	Unknown	No	752.55939	3.555	100.61782:42 126.39825:42 133.09921:98 147.11406:49 163.43547:42 173.0777:42 175.11476:49 195.94032:42 204.18195:49 243.2081:49 264.80426:42 282.09708:42 291.2326:42 307.28989:49 359.10828:42 361.27051:1600 362.27786:196 363.29999:98 377.48801:42 389.30731:245 391.2778:49 392.28992:1179 423.53085:42 456.98904:42 466.33392:98 475.20972:42 484.28046:147 597.94818:42 611.54193:245 734.53839:98 741.6…	null	1	1	1	1	2.12E-08	0.820410399	0.103973593
1385	Unknown	No	756.55273	4.167	120.25519:42 167.37225:42 184.07155:1862 186.78026:98 329.20752:42 495.45493:42 733.2749:42 744.58203:489 756.39288:49 756.58606:2970	null	1	0	0	1	9.04E-06	0.541773147	0.616602608
1387	Unknown	No	758.57104	4.167	59.06082:25 83.56117:25 85.46474:25 144.51172:25 181.23102:25 184.07126:214 211.50267:21 273.87558:21 456.79279:25 501.65176:21 512.48291:21 516.20734:25 530.1524:21 567.46674:25 630.20746:21 660.66638:49 758.20001:25 758.46698:49 758.55981:688 758.63721:49	null	1	1	1	1	2.12E-08	0.627170768	0.235983473
1389	Unknown	No	759.63397	4.41	177.89397:42 184.07175:655 465.979:42 477.73026:49 759.63739:1425	null	1	0	1	1	2.12E-08	0.802165902	0.044748743
1390	Unknown	No	760.58435	4.164	57.205:42 67.52226:42 71.07236:49 86.09356:49 86.09747:287 88.96121:42 98.98045:49 98.98605:362 104.1045:196 122.2122:42 125.00003:985 126.32441:49 166.03764:49 166.05937:98 183.51768:276 184.07381:115215 184.52579:98 185.07196:431 185.07579:1851 186.07857:406 187.31087:98 188.73439:49 191.91858:49 328.1788:42 445.76135:42 478.31702:49 493.01895:42 496.33398:569 504.34048:98 514.33038:42 522.3516…	null	1	1	1	1	2.12E-08	0.476850505	0.465137565
1391	Unknown	No	764.51801	3.603	128.70554:42 179.97816:98 202.45972:42 311.59753:42 385.27136:42 393.23685:49 481.33597:42 500.38602:49 571.30988:42 579.48822:49 602.96729:42 613.50995:49 617.39581:42 623.49835:1577 696.26862:42 754.49701:49 764.43481:95 764.51251:2463 764.63293:898	null	0	1	0	1	9.00E-06	0.458465675	0.357287383
1393	Unknown	No	766.53613	3.597	165.51805:42 182.18369:42 333.71118:42 358.24072:42 387.28351:42 389.29044:49 407.58609:42 539.9798:42 598.75879:42 625.51996:844 660.63519:42 711.47046:42 766.43988:49 766.5332:719 766.64215:98	null	1	1	0	1	2.12E-08	0.94522725	0.024762801
1394	Unknown	No	766.56958	4.104	177.29099:42 184.07349:1323 764.22479:42 766.5722:4889 766.65002:144	null	0	0	0	1	3.37E-06	0.222236381	0.789223915
1395	Unknown	No	768.58679	4.127	77.13667:42 118.47633:42 180.79085:42 184.07147:4662 189.6866:49 715.8421:42 744.58881:147 766.21393:49 767.55219:49 768.58777:9973	null	1	0	0	1	8.60E-06	0.876778589	0.072707185
1396	Unknown	No	770.59747	4.147	81.466:42 120.1228:42 124.99815:147 181.76314:42 184.07156:5546 459.89746:42 488.47516:42 760.53595:49 760.59015:875 768.23389:98 770.54846:178 770.60303:7971	null	0	0	0	1	8.58E-06	0.583433955	0.070409283
1398	Unknown	No	773.07727	3.294	121.17052:42 144.45792:42 147.99977:196 152.25287:49 182.50061:42 244.80997:42 253.15318:42 273.01651:667 331.97101:42 355.28485:42 398.02554:3738 436.1619:42 498.57697:42 523.04822:6863 534.39575:42 621.55237:42 641.20612:42 648.0578:634 770.67676:98 773.06927:8287 773.43646:98	null	1	1	1	1	0.021539551	1.109427994	0.004626744
1399	Unknown	No	774.53687	3.547	173.01698:42 357.93298:42 361.27356:98 363.2843:49 373.90231:42 385.27417:49 387.2897:49 611.53552:49 627.29645:42 633.46881:49 724.56348:42 731.48859:98 752.55017:49 769.00214:42 774.51654:146 774.52826:834	null	0	1	1	1	8.92E-06	0.400489855	0.206618501
1400	Unknown	No	774.85754	5.556		null	1	1	1	0	0.387222094	0.987152581	0.004779428
1401	Unknown	No	776.23175	0.679	60.61924:42 62.4296:49 155.4398:42 196.25909:42 219.17764:42 223.05676:49 223.06096:147 257.60269:42 267.00339:98 277.18265:49 277.20135:49 281.0528:245 295.10031:42 297.08005:429 326.96317:42 341.01077:196 355.07053:769 371.08481:97 371.09833:689 377.76907:42 389.11041:196 415.03354:49 429.07355:147 429.08807:245 432.40601:42 445.11768:346 497.11331:42 503.10114:245 516.66486:42 519.13928:147 72…	null	1	1	1	1	0.774061176	0.259692719	0.835107512
1402	Unknown	No	776.55554	3.545	145.09848:49 171.11502:42 228.70865:49 293.52658:42 311.19803:49 361.26251:49 375.84396:42 385.26825:707 387.27271:98 390.27252:49 390.30859:49 392.28992:390 408.88635:42 413.29547:49 438.92734:49 587.26147:42 635.53137:98 700.0882:42 711.36975:49 739.28619:42 776.30371:49 776.55029:1019	null	1	0	1	1	9.00E-06	0.827826576	0.040833219
1403	w/o MS2:[5-[5-(3,5-dihydroxydecanoyloxy)-3-hydroxydecanoyl]oxy-3-hydroxydecanoyl]oxy-3-hydroxydecanoic acid	No	780.55048	4.148	121.63512:42 184.06425:48 184.07187:2249 300.84531:49 336.20819:42 481.81989:42 528.8996:42 745.54443:42 766.56091:290 778.2854:42 780.51306:95 780.58765:3948 780.6308:1349 780.66614:143	PBYPZVMETKFGQR-UHFFFAOYSA-N	0	0	0	1	8.51E-06	0.093214605	0.912336478
1404	Unknown	No	782.56915	4.142	182.17447:42 184.07169:868 218.52312:49 595.42969:42 615.54382:42 765.47644:42 780.11707:49 782.56342:1446	null	1	1	1	1	2.12E-08	0.488883525	0.523611243
1405	Unknown	No	784.58228	4.145	178.70625:21 184.07182:156 279.27557:21 487.37753:21 596.08173:21 605.39893:74 612.42206:21 644.40961:21 684.38464:25 780.83209:21 784.47919:49 784.57758:452	null	1	1	1	1	2.12E-08	0.367089289	0.537002115
1406	Unknown	No	785.64734	4.388	184.06407:145 184.07169:2444 245.40169:49 686.40179:49 773.08838:42 785.48047:98 785.64587:3258	null	1	0	0	1	8.75E-06	0.725717675	0.142573069
1407	Unknown	No	786.59729	4.144	130.76285:21 167.52495:21 184.06581:97 184.07153:855 227.75569:25 333.11609:21 420.14319:21 443.02451:21 542.97394:21 546.74164:74 662.12695:21 750.13434:21 760.58197:49 784.18604:25 786.59149:2386	null	1	1	1	1	2.12E-08	0.490905386	0.366356407
1409	Unknown	No	790.55945	3.505	150.94888:42 350.26956:42 352.27585:49 590.24451:42 603.53693:98 605.54718:1931 672.65265:49 697.17383:49 754.95679:42 790.55762:829	null	0	0	1	1	9.00E-06	0.82122876	0.033235443
1410	Unknown	No	792.58215	4.103	179.50703:42 184.07169:774 744.28308:42 792.52936:97 792.58868:1538	null	0	0	0	1	1.52E-06	0.315449648	0.544853512
1411	Unknown	No	792.82764	5.58	131.42874:42 136.94173:245 202.97522:42 218.9446:196 220.94046:98 234.91319:263 265.31635:42 298.57562:42 302.90469:98 309.73727:42 316.91858:452 318.87979:147 318.91742:319 332.88007:49 332.89288:443 334.89511:285 398.91415:49 400.88065:98 414.80991:49 414.89001:245 416.89255:391 430.86453:49 430.87036:49 494.98517:42 496.89352:245 498.85574:98 512.86816:551 514.86169:306 521.42334:42 530.85168:…	null	1	1	1	0	0.295088996	0.65958557	0.079240849
1412	Unknown	No	796.61462	4.121	65.12624:42 184.06363:49 184.06934:196 262.04047:49 772.53387:42 790.63489:98 796.50763:147 796.61469:434	null	0	0	0	1	8.54E-06	0.373445022	0.319436552
1413	Unknown	No	806.56989	4.115	121.66888:42 172.42216:42 184.07147:1588 286.48355:42 790.08618:42 794.59015:98 801.10168:42 806.56622:2721	null	1	0	0	1	8.80E-06	0.702992398	0.531754266
1416	Unknown	No	811.66022	4.382		null	1	0	0	1	8.79E-06	0.861727813	0.07296149
1419	Unknown	No	820.73492	0.662	263.24124:42 281.03928:42 285.23975:49 313.26889:49 358.06619:49 372.09842:42 383.31097:98 482.44675:42 507.48215:42 519.44141:98 521.45081:337 523.46735:147 537.47693:42 546.44427:49 547.4693:813 547.4989:98 549.48608:503 555.35669:42 566.0578:49 574.4848:98 575.49878:245 577.51581:98 594.92664:42 603.53406:147 735.51074:49 799.90356:42 803.6626:49 820.50818:49 820.55646:98 820.72955:1066	null	1	1	0	1	9.02E-06	1.02273643	0.051134627
1421	Unknown	No	844.60925	1.711	62.83545:25 81.73011:25 115.99889:21 143.20314:25 161.15953:21 164.15694:25 189.92337:25 200.65295:25 252.12018:21 257.49527:21 264.26813:192 269.07645:25 352.88852:25 482.66028:21 490.48773:25 497.52548:21 502.49811:123 504.50293:49 520.50879:123 582.53058:21 673.48517:21 679.21741:25 709.9975:21 841.07458:21 844.61053:2144	null	0	0	0	1	9.47E-06	1.01664308	0.009866558
1422	Unknown	No	846.74957	0.662	91.4867:42 259.20551:42 299.7294:42 362.28772:42 539.25098:42 547.47345:328 549.48035:454 553.80267:42 573.48938:458 575.49622:566 589.51227:49 592.05609:49 601.5141:147 811.73163:42 829.71692:98 846.75018:1487	null	1	0	1	1	2.12E-08	0.674020741	0.126518071
1423	Unknown	No	850.24823	0.675	73.05054:49 75.5803:42 147.05309:49 212.47711:42 221.08104:98 223.06563:245 242.79039:42 262.37585:42 266.99481:98 272.34912:42 281.04874:629 294.65472:42 297.08319:196 323.58917:42 341.0116:196 343.21503:42 355.06876:1039 369.11017:49 370.02298:49 371.09927:2125 386.56064:42 411.14297:42 429.0892:303 445.104:97 445.11884:551 458.84485:49 498.09549:42 503.10876:147 509.53513:42 519.13751:147 542.…	null	1	1	1	1	0.100156441	0.293758836	0.810400043
1425	Unknown	No	876.10565	3.287	126.01799:147 241.24905:42 251.03647:1110 252.03461:98 265.00085:42 364.16785:42 376.04803:358 484.74701:42 501.06125:1287 556.4118:42 563.5824:98 624.60309:42 626.08557:1460 688.57904:196 735.867:42 746.24579:49 748.83075:49 751.09283:2164 751.58185:147 752.09418:98 811.15692:42 813.59937:543 814.58942:147 876.1073:1239 876.60632:196	null	1	1	1	1	0.047198058	1.315332614	0.001540359
1426	Unknown	No	896.76843	0.66	135.11374:49 245.2177:42 260.21213:49 429.36621:42 511.39249:42 577.51001:49 577.52014:147 588.99072:42 595.47595:49 597.48651:196 599.49701:1195 601.51428:376 612.60748:42 623.47577:49 697.26099:42 739.63239:42 845.25183:42 879.73236:503 894.28802:42 896.57904:640 896.62952:97 896.76831:4854	null	1	1	1	1	9.04E-06	0.872446869	0.091375686
1427	Unknown	No	924.26562	0.673	136.68901:42 193.08813:42 207.05293:49 248.98465:49 259.30838:42 281.03928:49 281.05341:196 295.09613:49 297.07587:147 324.97794:42 341.01413:245 355.06866:1565 369.11276:49 371.08835:96 371.09918:3017 411.2283:42 419.59167:42 429.08615:864 445.12164:1159 463.11255:49 475.00235:42 503.09912:245 519.12128:49 519.13727:379 552.62219:42 593.15649:98 635.83704:42 651.16382:98 875.00812:42 889.22729:5…	null	1	1	1	1	0.006820434	0.305640435	0.758558941
1432	Unknown	No	998.29181	0.669	131.32277:42 193.28729:42 221.08521:98 262.82657:42 270.65009:42 281.05103:245 288.07251:42 295.10095:49 338.55927:42 341.01672:196 350.45132:42 355.06866:473 360.84946:42 371.10187:1067 376.62399:42 410.30869:42 415.03735:98 429.08905:697 439.82333:42 445.11572:689 475.13403:42 503.10858:328 514.93359:42 519.13092:147 593.14282:49 593.14624:147 645.49438:42 667.1557:49 703.4386:42 943.94543:42 9…	null	1	1	1	1	0.008728547	0.155516047	0.816268229
